# Supplementary material for: Endoparasitism of Golden Retrievers: Prevalence, risk factors, and associated clinicopathologic changes
Source: PLoS One. 2022 Feb 18;17(2):e0263517. doi: 10.1371/journal.pone.0263517 (PMC8856576; doi:10.1371/journal.pone.0263517)
Supplement: S1 Data — (CSV) [file pone.0263517.s001.csv]

ID	SEX	TYPEAREA	SEX.REPRO	REPRO.STATUS	AGE	PARASITE_STATUS	RBC	HGB	WBC	EOS.CNT	MONO.CNT	NUT.CNT	PL.CNT	LYMP.CNT
grls5ZUT2BYY	Male	Suburban	IntactMale	Intact	9	Negative	6.4	16.6	14.2	142	852	6390	210	6816
grls8DCONYUU	Female	Rural	NeuteredFemale	Neutered	6	Negative	4.8	12.5	10	400	300	4800	209	4500
grlsUC5R4PTT	Male	Suburban	IntactMale	Intact	14	Negative	6.2	17.3	9.5	190	475	7315	164	1520
grlsXUR2PY88	Male	Rural	IntactMale	Intact	6	Negative	5.4	13.8	14.1	1692	423	7755	254	4230
grlsTBZUF3GG	Female	Rural	IntactFemale	Intact	18	Negative	5.9	14.4	6.5	390	130	2795	213	3185
grls3V6P5EEE	Male	Suburban	IntactMale	Intact	17	Negative	5.8	16	6.1	122	183	4026	194	1769
grlsQHPLBW22	Male	Rural	IntactMale	Intact	5	Negative	5.2	13.8	9.1	637	455	3913	433	4095
grlsS99HCF44	Male	Suburban	IntactMale	Intact	9	Positive	5.8	14.7	13.9	139	417	7089	334	6255
grls2IS89WTT	Female	Suburban	IntactFemale	Intact	16	Negative	7	18	10.4	104	936	5616	264	3744
grlsK5CWL6FF	Female	Suburban	NeuteredFemale	Neutered	16	Negative	5.2	14.7	8.2	410	246	3608	155	3936
grls2KHB6NCC	Male	Suburban	IntactMale	Intact	15	Negative	5.5	16	8.8	528	352	4488	183	3432
grls9FFL6MEE	Female	Suburban	NeuteredFemale	Neutered	15	Negative	5.6	15.2	8.8	88	352	6072	264	2288
grlsEX7LHFFF	Female	Suburban	IntactFemale	Intact	8	Negative	5.5	14.2	10.7	107	963	4708	289	4922
grlsEPJAI700	Female	Rural	NeuteredFemale	Neutered	21	Negative	7	17.4	9.5	285	285	5890	192	3040
grls7P1KEJVV	Female	Rural	IntactFemale	Intact	7	Negative	7.2	17.5	9.3	186	372	4929	300	3813
grlsYRBHEODD	Female	Rural	NeuteredFemale	Neutered	16	Negative	6.1	17.6	9.3	372	372	6603	242	1953
grlsBXL4F311	Female	Suburban	NeuteredFemale	Neutered	8	Negative	4.7	12.1	10	100	400	5600	234	3900
grlsQKDCE6JJ	Female	Urban	NeuteredFemale	Neutered	17	Negative	6.2	17.3	6.8	272	136	3536	91	2856
grls9RUTVFMM	Female	Suburban	NeuteredFemale	Neutered	15	Negative	6.3	17.1	5.8	406	174	3016	233	2204
grls6OI4R7JJ	Male	Rural	IntactMale	Intact	25	Positive	5.8	14.6	11.3	0	1017	6667	183	3616
grlsX5T7YYPP	Female	Rural	IntactFemale	Intact	14	Negative	6.2	16.7	8.7	87	522	5046	256	3045
grlsMP46ZTZZ	Male	Suburban	IntactMale	Intact	7	Negative	5.3	14.8	10	400	400	4700	276	4500
grlsIWR44YJJ	Male	Rural	IntactMale	Intact	16	Negative	5.3	14.2	10.3	0	927	5768	259	3605
grlsVC2Y09KK	Male	Suburban	IntactMale	Intact	24	Positive	5.7	14.4	10.1	3131	404	3333	262	3232
grlsZ6FMPN22	Female	Suburban	IntactFemale	Intact	11	Positive	5	13.6	10.7	1177	535	4922	318	4066
grlsNGGIOICC	Female	Suburban	NeuteredFemale	Neutered	24	Negative	6.8	16.1	8.1	162	405	4617	329	2916
grlsNMRWLTHH	Female	Suburban	NeuteredFemale	Neutered	6	Negative	5.8	13	10.2	0	714	7242	262	2244
grlsP1GMHYZZ	Male	Suburban	IntactMale	Intact	6	Negative	5.9	13.7	13.6	272	680	7344	293	5304
grls9CBQN1BB	Male	Suburban	IntactMale	Intact	17	Negative	7.5	17.7	15.8	948	474	10270	172	4108
grlsW7LSEJXX	Male	Suburban	NeuteredMale	Neutered	26	Negative	6.2	15.1	9.4	0	1504	5546	330	2350
grls1495QP66	Female	Suburban	IntactFemale	Intact	15	Negative	6.3	15.9	8	0	1040	4400	392	2560
grls8W0NUDGG	Male	Rural	IntactMale	Intact	6	Negative	5.6	14.3	14.1	141	846	9588	218	3525
grlsUU7H5BUU	Female	Urban	NeuteredFemale	Neutered	8	Negative	5.9	14.7	8.6	258	344	4472	214	3526
grlsVMV6M2GG	Female	Suburban	NeuteredFemale	Neutered	21	Negative	6.5	17	5.8	174	116	3422	212	2088
grlsGJCD8LL	Female	Suburban	NeuteredFemale	Neutered	22	Negative	7.4	19.6	5.7	171	171	3249	145	2109
grlsR8OMQ1AA	Male	Suburban	NeuteredMale	Neutered	22	Negative	6.2	15.8	7.3	146	292	3650	210	3212
grlsI8CE766	Female	Suburban	NeuteredFemale	Neutered	10	Negative	6.1	15.2	15.8	158	474	9322	302	5846
grlsTZWAHYAA	Female	Suburban	IntactFemale	Intact	6	Negative	6.1	15	10.1	101	808	4545	221	4646
grls8L71C4RR	Male	Suburban	NeuteredMale	Neutered	21	Negative	6	15.8	7	140	140	4620	201	2100
grlsWIBYAH11	Female	Suburban	IntactFemale	Intact	9	Negative	6.2	14.6	10	0	800	4800	260	4400
grlsOGN9F0JJ	Female	Suburban	NeuteredFemale	Neutered	16	Negative	6.2	17.6	9.2	184	184	5520	162	3312
grlsQ2TK1PXX	Female	Rural	NeuteredFemale	Neutered	12	Negative	8	19.1	8.6	344	258	4988	293	3010
grlsCMH4LVV	Female	Suburban	NeuteredFemale	Neutered	15	Negative	6.5	17.2	12.8	128	1024	8576	239	3072
grls901OJG66	Male	Suburban	NeuteredMale	Neutered	16	Negative	6.4	16.2	9.7	1067	388	5529	132	2716
grlsM0N38MNN	Male	Suburban	NeuteredMale	Neutered	11	Negative	5.9	15.2	12.4	496	496	6076	275	5332
grlsMGAPGURR	Male	Suburban	IntactMale	Intact	12	Negative	6.4	17.1	11	110	1100	6930	252	2860
grlsSHPP50YY	Male	Rural	IntactMale	Intact	6	Negative	5.8	13.3	7.9	158	237	4029	247	3476
grlsCKOE2ILL	Male	Suburban	IntactMale	Intact	6	Negative	5.4	12.6	11.3	113	904	6667	347	3616
grls80VR65RR	Male	Suburban	NeuteredMale	Neutered	21	Negative	6.4	17.1	7.5	75	450	3375	147	3600
grlsMMKSTLL	Female	Rural	NeuteredFemale	Neutered	12	Negative	6.9	18.2	10.5	105	315	7455	221	2625
grls1TCYF611	Female	Suburban	NeuteredFemale	Neutered	27	Negative	5.9	16.1	6.9	483	207	2898	230	3312
grls7L0Z2HRR	Female	Suburban	NeuteredFemale	Neutered	16	Negative	6.5	17.1	8.9	267	267	5073	196	3293
grlsTDVKJZ22	Male	Suburban	IntactMale	Intact	7	Positive	5.6	14.4	11.8	118	354	5664	319	5664
grlsA5PHKWWW	Male	Rural	IntactMale	Intact	15	Negative	5.6	14.5	10.4	2288	104	5304	255	2704
grlsZQDR8U77	Male	Urban	NeuteredMale	Neutered	10	Negative	5.5	13.6	16.1	483	805	9821	227	4991
grlsW0RLJN55	Female	Suburban	NeuteredFemale	Neutered	7	Negative	6.5	16.6	11.9	119	833	5355	258	5593
grlsVK01J9LL	Male	Suburban	IntactMale	Intact	7	Negative	5.6	13.6	12.3	492	369	6027	228	5412
grlsNPL2E4KK	Male	Suburban	IntactMale	Intact	13	Negative	6.1	15.1	12.3	123	861	7503	276	3813
grlsXCUGNPXX	Male	Rural	NeuteredMale	Neutered	24	Negative	7	16.9	11	110	440	7480	127	2970
grlsK5ZQCBB	Female	Suburban	IntactFemale	Intact	18	Negative	5.5	15.5	11.8	0	826	6726	273	4248
grlsR6G4GRHH	Male	Urban	IntactMale	Intact	16	Negative	6.1	16	20.1	402	603	14472	277	4623
grlsZ5EFYFLL	Male	Rural	IntactMale	Intact	11	Negative	6.6	15.8	13.1	131	393	8908	257	3668
grlsOIKGNPMM	Female	Suburban	IntactFemale	Intact	23	Negative	5.9	13.9	7.9	158	316	5530	279	1817
grlsHEN2HZ55	Male	Suburban	IntactMale	Intact	6	Negative	6.4	15.3	11.7	1053	351	4914	275	5382
grls46S0J8II	Female	Suburban	IntactFemale	Intact	14	Negative	6.2	16	11	0	880	5390	276	4730
grlsOJGJV499	Male	Suburban	IntactMale	Intact	6	Negative	6	14.9	10.8	216	324	4320	274	5940
grlsDI5F7E33	Female	Suburban	NeuteredFemale	Neutered	15	Positive	6.6	16.9	6	120	360	3600	89	1920
grls21MTXB44	Male	Urban	IntactMale	Intact	7	Negative	5.5	13.3	8.8	440	264	4488	266	3608
grlsVKGKR300	Female	Suburban	IntactFemale	Intact	6	Negative	6.1	16.1	9.4	188	376	6862	200	1974
grlsB13BDM55	Female	Rural	IntactFemale	Intact	7	Negative	5.8	14.7	8	0	400	3760	235	3840
grlsZ2WGKQQ	Female	Urban	NeuteredFemale	Neutered	24	Negative	7.4	16.8	10.4	416	312	6344	248	3328
grls4ECKYCTT	Male	Suburban	IntactMale	Intact	9	Negative	6.4	15.2	15.1	755	453	6795	307	7097
grls5Q94DIRR	Male	Suburban	IntactMale	Intact	6	Negative	6.1	15.8	8.9	267	178	4094	206	4361
grlsZ515TIPP	Male	Rural	IntactMale	Intact	8	Negative	5.9	15.5	8.8	704	352	3960	223	3784
grlsTASR6WNN	Female	Urban	NeuteredFemale	Neutered	20	Negative	6.8	18.3	7.1	71	355	4118	213	2556
grlsXEN3YHH	Male	Rural	IntactMale	Intact	11	Negative	5.3	14.4	9	810	270	4950	180	2970
grls6XAJBBKK	Male	Suburban	NeuteredMale	Neutered	22	Negative	7.6	18.8	7.1	284	142	3763	226	2911
grls6J8CR300	Female	Suburban	NeuteredFemale	Neutered	21	Negative	6.1	17.2	7.7	77	231	4081	188	3311
grlsJGLJZ366	Male	Urban	IntactMale	Intact	6	Negative	5.8	14.7	9.4	188	470	4982	275	3760
grls54QYO55	Male	Suburban	IntactMale	Intact	18	Negative	7.4	18.3	10.1	202	707	5050	207	4141
grlsJYXJ3M99	Male	Suburban	IntactMale	Intact	8	Negative	5.5	14.1	10.8	432	324	7020	199	3024
grlsS4N38NEE	Female	Suburban	NeuteredFemale	Neutered	18	Negative	6.5	18.1	9.2	92	644	5336	219	3128
grls3EQ06MFF	Male	Suburban	IntactMale	Intact	12	Positive	6.4	17.1	11.4	114	456	8094	255	2736
grlsDI2HS822	Female	Suburban	IntactFemale	Intact	7	Negative	7	17.5	11.1	111	444	6660	298	3885
grlsH6IJ1Q66	Female	Suburban	NeuteredFemale	Neutered	22	Negative	6.5	17	7.6	304	228	4788	249	2280
grls3L8K8I00	Female	Rural	IntactFemale	Intact	5	Negative	5.9	13.8	8.1	243	243	3726	275	3807
grls31YGW1VV	Male	Rural	IntactMale	Intact	9	Negative	5.9	14.9	11.8	0	472	7670	181	3658
grlsH8CNL33	Male	Suburban	IntactMale	Intact	6	Negative	6	16.8	11.4	114	342	4446	207	6498
grls2WVR3IQQ	Male	Suburban	IntactMale	Intact	13	Negative	6.7	17.2	8.4	336	168	4620	190	3276
grls3K2699MM	Female	Suburban	NeuteredFemale	Neutered	7	Negative	6.3	14	8.2	246	410	4346	292	3198
grlsO3II22II	Male	Suburban	IntactMale	Intact	15	Negative	6.6	17.7	10.5	1155	315	4935	154	4095
grlsJ1UYSDSS	Female	Suburban	NeuteredFemale	Neutered	9	Negative	6.1	16.1	10	200	800	4500	283	4500
grlsRYJD4TEE	Male	Suburban	IntactMale	Intact	7	Negative	5.9	13.7	12.4	248	496	6200	290	5456
grlsGVKL23PP	Female	Suburban	IntactFemale	Intact	6	Negative	5.7	13.6	9.4	564	188	4606	276	4042
grlsA5ZQ5X11	Female	Urban	NeuteredFemale	Neutered	15	Negative	6.4	18	7.1	0	355	3763	209	2982
grls9L20RMHH	Female	Suburban	IntactFemale	Intact	19	Positive	6.8	16.4	9.5	760	380	5510	378	2850
grlsO4I5K22	Female	Rural	IntactFemale	Intact	24	Negative	6.1	16.5	11.4	114	456	7980	344	2850
grlsEOGNUT66	Male	Suburban	IntactMale	Intact	14	Negative	6.7	17.1	11.1	111	888	6549	227	3552
grlsZV195TEE	Male	Suburban	NeuteredMale	Neutered	14	Negative	6.3	15.9	5.9	177	177	2832	149	2714
grlsQ69TSEMM	Male	Rural	NeuteredMale	Neutered	27	Negative	7.5	18.2	10.1	0	404	8080	250	1616
grlsDZHFSRMM	Female	Suburban	NeuteredFemale	Neutered	7	Negative	5.6	14.8	9.9	99	792	4752	206	4257
grlsZTK09ORR	Male	Suburban	NeuteredMale	Neutered	25	Negative	5.7	15.5	6.2	558	186	2976	175	2480
grlsTZZ57RPP	Female	Rural	IntactFemale	Intact	6	Negative	5.8	14.4	12	120	720	4440	247	6720
grlsVRYMED66	Male	Suburban	NeuteredMale	Neutered	25	Negative	7	17.6	6	120	240	3300	182	2340
grls98JY79QQ	Female	Urban	IntactFemale	Intact	17	Negative	5.8	15.4	11.7	234	234	6669	259	4563
grlsK8JL2ZZ	Male	Suburban	IntactMale	Intact	5	Negative	5.4	13.1	8.2	410	328	3444	216	4018
grlsWLNH5544	Male	Suburban	IntactMale	Intact	21	Negative	6	16.3	13.3	266	665	9310	179	3059
grlsEPDHQK22	Male	Rural	IntactMale	Intact	11	Negative	6.7	18	7.6	532	228	4408	207	2432
grlsB1C8Z3DD	Female	Suburban	NeuteredFemale	Neutered	16	Negative	6.1	15.9	6.8	272	272	4080	246	2176
grlsVGIFWPP	Male	Rural	IntactMale	Intact	23	Negative	6.2	16.3	12.7	127	1143	9144	204	2286
grlsXV9PLPQQ	Female	Rural	IntactFemale	Intact	9	Negative	7.1	17.7	9.4	376	376	5170	288	3478
grlsSEQNF1PP	Male	Suburban	IntactMale	Intact	24	Negative	6.1	16.9	6.2	310	248	3906	161	1736
grlsQGFTFYJJ	Male	Urban	NeuteredMale	Neutered	8	Negative	5.1	13.3	10.3	1030	515	4429	198	4326
grlsKTQEYMKK	Male	Suburban	IntactMale	Intact	17	Negative	6.3	15.9	10.7	535	321	6527	183	3317
grlsXBV6QUPP	Female	Suburban	NeuteredFemale	Neutered	16	Negative	6.5	17.3	6.8	68	204	4488	181	2040
grlsCI5MVMDD	Male	Rural	IntactMale	Intact	9	Negative	5.4	13	17	0	850	10710	296	5440
grlsEO82XEOO	Female	Suburban	IntactFemale	Intact	11	Negative	6.3	17.2	9.3	93	279	5766	194	3162
grlsJ7RDPHKK	Female	Suburban	IntactFemale	Intact	9	Negative	7.2	17.8	12	0	960	6120	303	4920
grlsM21R3M55	Male	Suburban	IntactMale	Intact	8	Negative	6.4	14	13	1040	520	7020	227	4420
grls08SO0S44	Female	Rural	IntactFemale	Intact	10	Positive	5.9	15.4	10.7	321	321	5992	303	4066
grlsPIPT5SWW	Female	Rural	IntactFemale	Intact	14	Negative	NA	NA	NA	NA	NA	NA	NA	NA
grls4PEHX1GG	Female	Rural	NeuteredFemale	Neutered	10	Negative	6	15.7	12.4	0	992	5952	222	5456
grlsI8B40J88	Female	Urban	NeuteredFemale	Neutered	23	Negative	6.8	18.7	9.4	188	282	5828	300	3102
grlsCQG3CGNN	Male	Urban	IntactMale	Intact	11	Negative	5.5	15.1	9.7	97	776	5141	183	3686
grls3XBWRSQQ	Female	Suburban	NeuteredFemale	Neutered	6	Negative	6.1	15.3	9.2	92	644	3956	240	4508
grlsEQTN7K	Male	Suburban	IntactMale	Intact	17	Negative	6.1	16.7	10	0	500	5600	268	3900
grls7YEZWGBB	Female	Rural	NeuteredFemale	Neutered	15	Negative	6.5	18	12.1	242	363	7018	232	4477
grlsNB7KM6WW	Female	Suburban	NeuteredFemale	Neutered	6	Negative	5.5	13.5	10	100	400	4500	298	5000
grlsDP2KHHRR	Male	Suburban	IntactMale	Intact	14	Negative	5.8	15.2	9.2	184	552	6808	182	1656
grlsFQJHE177	Female	Suburban	IntactFemale	Intact	6	Negative	5.2	13	8.6	774	344	4300	206	3182
grlsTWPXQGG	Male	Suburban	IntactMale	Intact	7	Negative	5.8	14.8	10.1	303	505	5656	413	3636
grlsREUM9RDD	Female	Suburban	NeuteredFemale	Neutered	19	Negative	5.7	15.5	5.8	232	116	3248	197	2204
grlsSBT32QTT	Female	Rural	IntactFemale	Intact	9	Negative	5.4	14.2	20.7	0	1656	13662	401	5382
grlsYSCKJPUU	Female	Suburban	NeuteredFemale	Neutered	23	Negative	6.1	15.7	5.9	236	118	2773	282	2773
grlsABXKY511	Female	Rural	IntactFemale	Intact	9	Negative	6.1	15.7	7.7	693	231	3773	241	3003
grls27Z1P2NN	Female	Suburban	IntactFemale	Intact	6	Negative	6.4	15.2	15	600	450	6450	275	7500
grlsBUJQ1711	Female	Suburban	NeuteredFemale	Neutered	19	Negative	5.8	15.3	11.2	112	336	8512	321	2240
grls40UEVBZZ	Male	Suburban	NeuteredMale	Neutered	7	Negative	6	15	10.8	216	324	6588	237	3672
grlsZ57UDDTT	Male	Suburban	IntactMale	Intact	7	Negative	5.4	14.8	9.9	495	495	5742	306	3168
grls54WONKZZ	Female	Suburban	NeuteredFemale	Neutered	7	Negative	6.6	15.8	8.8	88	176	4664	283	3872
grlsQMJPVG77	Male	Rural	IntactMale	Intact	8	Negative	6.3	14.7	17.8	890	356	9612	253	6942
grlsM5R5TQNN	Male	Suburban	IntactMale	Intact	7	Negative	6.2	14.9	15.2	912	456	7144	285	6688
grlsWGK4IN99	Male	Urban	NeuteredMale	Neutered	23	Negative	6.9	17	9.8	196	294	5880	270	3332
grlsOHF03CRR	Male	Suburban	IntactMale	Intact	7	Negative	6.3	14.9	16.6	166	996	10790	316	4648
grlsIR3T6HDD	Male	Suburban	IntactMale	Intact	17	Negative	7.3	16.7	6.9	138	483	3657	178	2622
grlsU2736TJJ	Female	Suburban	IntactFemale	Intact	6	Positive	6	14.2	13.7	137	1233	7261	397	5069
grls4UW71QLL	Male	Rural	IntactMale	Intact	11	Negative	5.9	14.3	13	130	910	9230	277	2730
grlsFUZDSRYY	Female	Suburban	IntactFemale	Intact	8	Negative	5.3	12.6	10.6	318	424	6572	291	3286
grls221X4400	Female	Urban	NeuteredFemale	Neutered	16	Negative	7	17.5	10.2	204	408	6018	213	3570
grlsWTEQZA99	Male	Suburban	IntactMale	Intact	5	Negative	6.4	15.6	9.9	495	297	4851	251	4257
grls4GDONJSS	Female	Suburban	IntactFemale	Intact	21	Negative	5.8	13.9	11.8	118	826	8968	265	1888
grlsBIVYMAJJ	Female	Suburban	NeuteredFemale	Neutered	7	Negative	7.2	16.3	11.1	0	555	5328	328	5217
grlsEAMQWTKK	Female	Rural	IntactFemale	Intact	9	Positive	6.1	15	10.9	436	327	7085	241	3052
grlsQYLHQ455	Male	Suburban	IntactMale	Intact	6	Negative	6.1	15.4	13.3	1064	399	5985	259	5852
grlsPFWAN5MM	Male	Suburban	IntactMale	Intact	10	Positive	6.3	16.1	5.8	464	174	3248	94	1914
grlsQB7DQ0OO	Female	Suburban	IntactFemale	Intact	7	Negative	6	14.8	12.8	0	1920	5632	380	5248
grlsZTVI29JJ	Male	Suburban	NeuteredMale	Neutered	6	Positive	5.7	13.9	15.8	0	948	11850	241	3002
grls19LCJPHH	Female	Suburban	NeuteredFemale	Neutered	22	Negative	6.5	17.3	6.1	122	122	3477	249	2379
grlsCOJT3VV	Female	Suburban	NeuteredFemale	Neutered	12	Negative	5.6	14.9	10	100	400	5800	226	3700
grlsEYQ09YY	Female	Suburban	NeuteredFemale	Neutered	8	Negative	5.3	13.5	7.2	144	288	4032	269	2736
grlsRV0M7HXX	Female	Suburban	NeuteredFemale	Neutered	10	Negative	7	18.8	8.4	84	588	4620	261	3108
grlsMNPUVE00	Female	Suburban	NeuteredFemale	Neutered	24	Negative	6.9	17.3	6	60	420	3180	181	2340
grlsVI41LZGG	Female	Suburban	NeuteredFemale	Neutered	19	Negative	7.9	20.3	10.2	102	306	5916	281	3876
grlsBH3SNYOO	Female	Suburban	NeuteredFemale	Neutered	20	Negative	6.8	17.7	7.2	216	216	4320	215	2448
grls17J6WYY	Male	Suburban	IntactMale	Intact	10	Negative	6.7	18	9.4	470	376	6204	246	2350
grls1Y1K30GG	Female	Rural	IntactFemale	Intact	7	Negative	5.6	13.6	13.1	131	524	7729	314	4716
grlsWE7RIODD	Male	Suburban	IntactMale	Intact	7	Negative	5.7	14.7	11.5	345	345	5865	244	4945
grlsAW5UKVOO	Female	Suburban	NeuteredFemale	Neutered	27	Negative	6.9	18	8.9	356	623	5429	181	2492
grls5JAZJOUU	Female	Suburban	IntactFemale	Intact	12	Negative	6.5	15.7	7.9	316	237	4187	200	3160
grlsMJQO54ZZ	Female	Suburban	IntactFemale	Intact	7	Negative	6.2	15.7	9.9	693	396	4653	172	4158
grlsZS8EN0II	Female	Rural	IntactFemale	Intact	7	Negative	6.3	15.6	14.7	735	441	8085	319	5439
grls9TCORNYY	Male	Suburban	NeuteredMale	Neutered	24	Negative	7.3	18.2	9.8	490	196	5292	222	3822
grlsHY06UYFF	Male	Suburban	IntactMale	Intact	13	Negative	6.5	17.5	9.9	198	495	5742	136	3465
grlsWK6TLZ88	Male	Suburban	IntactMale	Intact	6	Negative	5.2	12.9	12.1	726	605	5687	255	5082
grlsIG55M1RR	Female	Suburban	NeuteredFemale	Neutered	13	Negative	5.9	14.7	11.9	714	357	6426	208	4403
grls8YZFOQUU	Male	Rural	NeuteredMale	Neutered	12	Negative	6.4	16.2	11	330	330	6050	252	4290
grlsOQDZ9033	Female	Suburban	NeuteredFemale	Neutered	12	Negative	6.4	17.3	10.9	436	436	5123	220	4905
grlsTYFNBPP	Female	Rural	IntactFemale	Intact	7	Negative	6.1	14.7	9.4	0	658	3478	239	5264
grls2MEMVE22	Female	Rural	IntactFemale	Intact	9	Negative	6	14.6	9.6	480	288	5184	197	3648
grlsBWTOXKOO	Male	Suburban	NeuteredMale	Neutered	22	Negative	6	14.7	7.7	308	154	4774	209	2464
grlsACGRRV11	Male	Suburban	IntactMale	Intact	10	Negative	6	16.6	13.3	266	532	7182	154	5320
grls9H1DAHMM	Female	Rural	IntactFemale	Intact	8	Negative	5.6	14.7	12.2	122	488	6100	270	5490
grlsYH2JVNN	Female	Rural	IntactFemale	Intact	7	Negative	5.7	14.2	12.9	387	516	5676	354	6321
grlsP3SMJZ22	Male	Suburban	IntactMale	Intact	20	Negative	6.8	18.3	13.9	695	556	10286	173	2363
grls1N8O3I33	Male	Urban	IntactMale	Intact	6	Negative	5.4	13.2	11.8	236	472	6136	304	4956
grlsC4G2DW00	Male	Suburban	IntactMale	Intact	6	Negative	5.9	14.4	11.1	111	1332	4995	229	4662
grlsJCG0D1XX	Male	Rural	IntactMale	Intact	6	Negative	5.8	14.3	12.5	125	1125	5250	336	5875
grlsV3HNKMHH	Female	Suburban	IntactFemale	Intact	8	Negative	5.9	14.7	11.5	115	1380	5635	316	4370
grlsNZ3N1DGG	Male	Suburban	IntactMale	Intact	9	Negative	6.6	15.4	13.6	952	408	7480	287	4760
grlsPG2IIE44	Female	Suburban	IntactFemale	Intact	6	Negative	5.7	13.5	9.4	940	282	3478	283	4700
grlsDAGOI9ZZ	Male	Urban	IntactMale	Intact	6	Negative	6.1	13.9	10.4	728	520	5200	217	3848
grls2RKFZ177	Female	Suburban	NeuteredFemale	Neutered	19	Negative	6.8	17.8	9.8	196	294	4508	260	4802
grlsMN3IWOCC	Male	Suburban	IntactMale	Intact	14	Negative	5.8	14.6	6.1	244	244	4087	41	1525
grls4ORNNL33	Male	Suburban	NeuteredMale	Neutered	18	Negative	6.6	17.5	8.8	352	264	4400	237	3784
grls4JXNLFRR	Male	Urban	NeuteredMale	Neutered	23	Negative	6.8	16.4	7	350	280	3430	168	2940
grlsPR5D1FCC	Male	Suburban	NeuteredMale	Neutered	16	Negative	NA	NA	NA	NA	NA	NA	NA	NA
grlsA7XQVQ	Male	Suburban	IntactMale	Intact	6	Negative	5.6	14.2	13.2	264	1584	6600	434	4752
grls7ZCWBCQQ	Female	Rural	IntactFemale	Intact	23	Positive	5.6	14.4	12.9	258	645	8643	268	3354
grls6YVS6OCC	Male	Suburban	IntactMale	Intact	19	Negative	7.5	18.6	8.9	445	267	5785	222	2403
grlsYT67SDAA	Male	Suburban	IntactMale	Intact	7	Positive	5.6	14	11.3	113	904	7006	189	3277
grlsSBR1O1DD	Male	Suburban	NeuteredMale	Neutered	12	Negative	7	16.8	7.7	770	308	3619	216	3003
grls0CXB5W99	Male	Suburban	IntactMale	Intact	9	Negative	5.8	15.6	10.8	216	432	6912	207	3240
grls3US5YZJJ	Female	Suburban	NeuteredFemale	Neutered	18	Negative	6.5	16.2	8.4	252	252	4284	202	3612
grlsEK6T8E11	Male	Suburban	IntactMale	Intact	7	Negative	6.9	15.6	8.1	162	324	4374	157	3240
grlsGPIRLHQQ	Female	Suburban	IntactFemale	Intact	7	Negative	6.3	14.5	12.4	496	248	5084	337	6572
grlsZ75QYATT	Female	Rural	NeuteredFemale	Neutered	7	Negative	7	17.5	9.5	285	285	4275	299	4655
grls2IYOWC33	Male	Suburban	NeuteredMale	Neutered	15	Negative	7.4	18.2	8.6	86	172	4816	252	3526
grlsRGSKYTXX	Female	Rural	NeuteredFemale	Neutered	9	Negative	6.4	16.2	9.4	376	282	4512	249	4230
grlsHRUPI9FF	Female	Urban	IntactFemale	Intact	7	Negative	6.4	15.5	13.3	266	532	7581	190	4921
grlsTM2KR9LL	Female	Suburban	IntactFemale	Intact	24	Negative	7	17.6	8.2	82	574	4838	271	2706
grlsSRL159BB	Female	Suburban	NeuteredFemale	Neutered	18	Negative	6.7	17	7.8	78	702	3822	209	3198
grls2MQWMVHH	Female	Rural	NeuteredFemale	Neutered	14	Negative	7.3	18	8.7	348	261	5655	210	2436
grlsKU5NXIQQ	Male	Rural	IntactMale	Intact	11	Negative	5.8	14.8	11.2	1008	448	6272	249	3472
grlsJBO0ZMYY	Female	Suburban	IntactFemale	Intact	21	Negative	6.7	16.7	10	100	600	6100	341	3200
grlsOSHXKQSS	Female	Urban	IntactFemale	Intact	9	Negative	6.4	17	13.1	131	1310	6681	407	4978
grlsB1QL68DD	Male	Rural	IntactMale	Intact	17	Positive	6.8	16.4	10.6	212	424	7102	177	2756
grlsKWEWCBTT	Female	Rural	NeuteredFemale	Neutered	25	Negative	6.8	17.7	7.4	148	296	3478	210	3478
grlsNF0KBEHH	Female	Suburban	IntactFemale	Intact	19	Negative	6	15.8	10.5	945	420	6195	257	2940
grlsPTB4KOYY	Male	Suburban	NeuteredMale	Neutered	13	Negative	6.2	16.6	11.4	0	1482	5814	168	4104
grlsFSW6J4TT	Female	Rural	IntactFemale	Intact	7	Positive	5.9	13.3	11.2	448	336	6384	378	4032
grlsUCM55K00	Female	Rural	IntactFemale	Intact	17	Negative	6.3	16.3	9.3	837	372	5022	225	3069
grls4J23FPEE	Female	Suburban	NeuteredFemale	Neutered	16	Negative	6.1	15.3	7.9	79	316	4108	272	3397
grlsX6LVQQ00	Male	Suburban	NeuteredMale	Neutered	19	Negative	6.2	15.6	7.5	150	150	4350	171	2850
grlsQX4G366	Male	Suburban	NeuteredMale	Neutered	23	Negative	6	14.3	5.8	174	290	4118	98	1218
grlsVAZVQKBB	Male	Suburban	NeuteredMale	Neutered	19	Negative	5.6	13.9	10.7	107	963	5350	250	4280
grlsF6B6A5NN	Male	Urban	IntactMale	Intact	26	Negative	6.8	17.5	10.2	204	306	7140	266	2550
grls62XRUTII	Male	Suburban	NeuteredMale	Neutered	16	Positive	6.6	17.3	6.7	0	402	3149	190	3149
grlsC12QLSMM	Female	Suburban	IntactFemale	Intact	7	Negative	5.6	13.8	18.3	183	915	14091	436	3111
grls68HCCD	Male	Suburban	IntactMale	Intact	17	Negative	7.1	17.1	10.9	436	545	6867	284	3052
grlsMU7MCXRR	Female	Rural	IntactFemale	Intact	7	Negative	6.5	16.3	9.2	0	828	5152	264	3220
grlsK604SFEE	Male	Suburban	NeuteredMale	Neutered	9	Negative	6	16.6	10.1	0	505	4949	210	4646
grls6LO79NAA	Female	Suburban	NeuteredFemale	Neutered	7	Negative	5.4	13.5	8.1	324	324	4617	225	2835
grlsR71R9599	Male	Rural	NeuteredMale	Neutered	7	Negative	5.6	14.6	11.7	234	468	5967	240	5031
grlsU7WY2WW	Female	Suburban	NeuteredFemale	Neutered	13	Negative	6.3	15.8	12.3	246	492	7503	211	4059
grlsELLCG2EE	Male	Suburban	NeuteredMale	Neutered	19	Negative	6.6	17.1	9.2	184	276	5520	141	3220
grlsDO2VF8ZZ	Male	Suburban	IntactMale	Intact	7	Negative	6.1	14.9	9.8	196	392	6076	193	3136
grlsOLYE3CEE	Male	Suburban	IntactMale	Intact	18	Negative	6.3	16.4	8.1	0	486	5022	208	2592
grlsSAU48E33	Female	Rural	IntactFemale	Intact	23	Positive	4.7	10.6	12.3	246	615	8487	453	2952
grls4DM9Y9XX	Male	Suburban	IntactMale	Intact	6	Positive	5.9	12.7	12.8	384	384	7680	258	4352
grls7K5JPQDD	Female	Urban	IntactFemale	Intact	14	Negative	6.3	16	10.5	1470	210	5880	267	2940
grls020IW1ZZ	Male	Rural	IntactMale	Intact	6	Negative	5.9	13.7	12.3	123	1230	4920	208	6027
grlsMZ45KONN	Male	Suburban	NeuteredMale	Neutered	6	Negative	5.3	13	12.6	126	1008	7812	220	3654
grlsZBW8ZKLL	Male	Suburban	IntactMale	Intact	18	Positive	6.7	16.9	10.1	0	909	6262	246	2929
grlsHCEJMEYY	Male	Suburban	IntactMale	Intact	8	Negative	5.9	15.2	13.3	133	931	6384	246	5852
grlsW0REL2WW	Male	Suburban	NeuteredMale	Neutered	13	Negative	5.8	14.6	7.7	0	693	3850	215	3157
grlsMWZRL7FF	Female	Rural	IntactFemale	Intact	7	Negative	6.8	17.1	11.9	238	476	7140	323	4046
grlsDJRE99ZZ	Female	Suburban	IntactFemale	Intact	7	Negative	6.8	17.7	11.3	113	904	5989	247	4294
grlsLIIB3JNN	Female	Suburban	IntactFemale	Intact	5	Negative	5.2	12.2	13	260	650	7150	256	4940
grlsWLV7LRR	Male	Urban	NeuteredMale	Neutered	21	Negative	7.4	17.5	12.1	484	484	8228	250	2904
grlsBHWNZTOO	Male	Suburban	IntactMale	Intact	23	Negative	6.8	17.4	9.9	297	198	5544	196	3861
grlsH1FCL5JJ	Male	Suburban	IntactMale	Intact	9	Negative	7	16.6	12.7	508	381	8128	208	3683
grlsC6XXSJJ	Female	Rural	IntactFemale	Intact	15	Negative	6.8	16	6.9	207	276	4071	168	2346
grls1OSZNF11	Female	Rural	IntactFemale	Intact	11	Negative	6.7	16.1	9.8	490	490	5390	228	3430
grlsEM40KBMM	Male	Suburban	IntactMale	Intact	11	Negative	6	15.1	13.6	408	408	8296	226	4488
grls0U11TOTT	Female	Suburban	IntactFemale	Intact	23	Negative	6.1	15.9	12.5	500	1125	8000	281	2875
grlsUDF43SLL	Male	Rural	IntactMale	Intact	7	Negative	6.2	15.5	15.2	152	1672	10184	310	3192
grls3JBT2T99	Male	Suburban	IntactMale	Intact	23	Negative	6.6	16.4	9.7	582	388	4268	220	4462
grlsR7L221DD	Male	Suburban	NeuteredMale	Neutered	25	Negative	5.7	14.3	9.3	93	837	5115	226	3255
grlsM1PFTO77	Female	Suburban	IntactFemale	Intact	7	Negative	7.1	16.5	12	120	1080	6600	312	4200
grlsAHP3TT88	Male	Suburban	IntactMale	Intact	8	Positive	6.8	16.8	9.9	198	297	4851	201	4554
grlsAGL6KI22	Female	Urban	IntactFemale	Intact	10	Negative	6.8	16.8	9.3	558	186	5208	289	3348
grls6BWVSHKK	Male	Rural	NeuteredMale	Neutered	20	Negative	7.5	18.3	7.5	150	300	3975	123	3075
grls50662SRR	Male	Suburban	IntactMale	Intact	24	Negative	6.3	15.6	9.2	92	920	5152	258	3036
grlsWVQJQ1TT	Male	Suburban	IntactMale	Intact	12	Negative	6.4	16.6	16.1	644	805	10626	231	4025
grlsZGXWUC99	Female	Suburban	NeuteredFemale	Neutered	15	Negative	5.6	15.7	9.6	864	384	5184	244	3168
grlsZ7HINTCC	Female	Suburban	NeuteredFemale	Neutered	8	Negative	6.2	16.3	11.8	118	708	5900	254	5074
grlsJPUMVCSS	Female	Suburban	NeuteredFemale	Neutered	23	Negative	6.5	16.6	7.5	600	225	3975	248	2700
grlsEU20O6AA	Male	Rural	IntactMale	Intact	16	Positive	6.6	15.8	8.2	492	328	4592	190	2788
grlsDSSQ5M66	Male	Suburban	IntactMale	Intact	16	Positive	6.3	14.9	8	320	160	4560	229	2960
grlsUHLM7HAA	Male	Suburban	IntactMale	Intact	22	Negative	7.6	18.9	11.7	351	351	9009	219	1989
grlsOG65MK55	Male	Rural	NeuteredMale	Neutered	15	Negative	6.7	17.3	8.8	352	352	5280	201	2816
grlsZKOGW2AA	Female	Suburban	IntactFemale	Intact	12	Negative	5.6	14.3	12.2	1220	244	6344	256	4392
grls1JY77077	Female	Rural	NeuteredFemale	Neutered	10	Negative	6.6	16	11.7	234	351	5499	195	5616
grlsBF7BE966	Female	Suburban	NeuteredFemale	Neutered	7	Negative	5.2	12.4	14.5	435	580	10005	175	3480
grls32TOKEE	Female	Rural	NeuteredFemale	Neutered	7	Positive	5.7	13.4	12.6	252	1260	7812	284	3276
grls0RIBHKKK	Female	Suburban	NeuteredFemale	Neutered	26	Negative	7	19	10.1	707	202	6363	215	2828
grlsOYXO2GWW	Female	Suburban	NeuteredFemale	Neutered	23	Negative	6.8	18.2	9.2	0	644	4876	269	3680
grlsHXQLC6GG	Male	Urban	IntactMale	Intact	14	Negative	6.4	16.6	7.6	380	532	3800	128	2812
grls871HJUOO	Female	Urban	IntactFemale	Intact	8	Positive	6.8	17	14.6	146	584	10220	345	3650
grls63KWVPOO	Female	Rural	IntactFemale	Intact	23	Negative	6.6	17.2	7.6	0	836	4940	187	1824
grlsO8CDKUU	Male	Rural	IntactMale	Intact	9	Negative	5.7	14.4	10.5	420	210	5145	184	4725
grlsUZMK2DKK	Female	Suburban	NeuteredFemale	Neutered	21	Negative	6	15.6	5.4	162	216	3024	213	1998
grlsPELEFZ77	Female	Suburban	IntactFemale	Intact	15	Negative	7	16.7	16.3	652	489	11247	210	3912
grlsUOLGNQNN	Male	Suburban	IntactMale	Intact	8	Negative	6.1	14.7	10.9	109	654	6540	277	3597
grlsQ1GRGQ44	Female	Suburban	NeuteredFemale	Neutered	6	Negative	4.8	11.1	4.6	184	230	2898	321	1288
grls6SCJ3P77	Female	Suburban	IntactFemale	Intact	10	Negative	7.6	17.9	7.7	77	154	4697	161	2772
grlsSBZHW4PP	Male	Rural	NeuteredMale	Neutered	24	Negative	7.3	18.1	14.1	705	423	9729	213	3243
grlsFK5ZVO44	Female	Rural	IntactFemale	Intact	18	Negative	6.7	17.4	6.4	320	128	4480	127	1472
grls9HPESP00	Female	Suburban	IntactFemale	Intact	13	Negative	6.3	15.5	9.2	184	460	5428	297	3128
grlsZKA6W2RR	Male	Urban	NeuteredMale	Neutered	16	Negative	7.1	17.5	9.3	465	279	6138	252	2418
grlsMOKYGJSS	Female	Rural	IntactFemale	Intact	7	Negative	5.9	15.1	12.3	123	615	8241	216	3321
grlsCT254PQQ	Male	Suburban	IntactMale	Intact	6	Negative	5.3	13.1	21.1	1055	1266	10761	379	8018
grlsPVOG6HYY	Male	Suburban	IntactMale	Intact	10	Negative	6.5	15.5	12.5	500	500	6375	247	5125
grlsZ5CC4TRR	Female	Suburban	NeuteredFemale	Neutered	24	Negative	5.8	13.8	8.2	164	656	5330	211	2050
grlsFTJF9UMM	Male	Suburban	IntactMale	Intact	6	Positive	6.4	15.6	7	350	210	2800	296	3640
grlsTIU0XG22	Female	Rural	IntactFemale	Intact	13	Positive	5.9	15.5	12.6	1134	252	6426	278	4788
grlsFY5J2IJJ	Female	Suburban	IntactFemale	Intact	26	Negative	7.3	17.6	6.4	320	256	3392	271	2368
grlsAV6ERYEE	Female	Rural	IntactFemale	Intact	21	Positive	5.9	14.1	14.7	735	441	9114	262	4410
grls01RDAKNN	Female	Suburban	IntactFemale	Intact	7	Negative	6.8	16.5	9.9	99	594	4950	196	4257
grls45HWKQYY	Female	Suburban	IntactFemale	Intact	6	Negative	5.4	13.6	9.3	279	465	6417	197	2139
grlsIVVOJKPP	Male	Rural	IntactMale	Intact	19	Negative	7.1	17.1	9.8	784	294	5684	152	3038
grlsO93PIR55	Female	Rural	IntactFemale	Intact	7	Negative	5.5	13.8	6.3	378	252	2709	341	2961
grlsA4CWD677	Male	Suburban	IntactMale	Intact	6	Negative	5.9	13.1	7.9	79	711	3713	276	3397
grlsNCBOMVQQ	Female	Urban	NeuteredFemale	Neutered	15	Negative	5.8	14.8	17.9	179	1253	13962	143	2506
grlsHBRO1TFF	Male	Rural	IntactMale	Intact	14	Negative	5.6	14	9.3	186	372	6231	274	2511
grlsVIXGWZ22	Female	Rural	NeuteredFemale	Neutered	21	Negative	6.3	17.8	5.3	265	106	2756	278	2173
grls3ECNOHBB	Male	Rural	IntactMale	Intact	8	Negative	NA	NA	NA	NA	NA	NA	NA	NA
grlsFQM4OIAA	Male	Suburban	IntactMale	Intact	6	Negative	5.4	13.4	11.4	456	342	6384	308	4218
grlsJ8YI4W22	Female	Rural	IntactFemale	Intact	25	Negative	6	14.7	4.8	96	144	2400	204	2160
grlsOCF45EDD	Female	Suburban	NeuteredFemale	Neutered	22	Negative	6.6	16.7	8.4	84	420	5964	135	1932
grls9HFQFSEE	Female	Rural	IntactFemale	Intact	23	Negative	6.6	17.7	9	0	720	6570	215	1710
grlsISV93MPP	Male	Suburban	NeuteredMale	Neutered	18	Negative	8	20.1	7.3	0	657	4088	222	2555
grls9CIJTG77	Male	Suburban	IntactMale	Intact	7	Negative	6.2	15.6	8.9	267	356	4895	195	3382
grlsEFGZ0200	Female	Urban	NeuteredFemale	Neutered	16	Negative	5.6	14.8	8.3	249	249	4067	172	3735
grlsPNSJCRRR	Female	Suburban	IntactFemale	Intact	8	Negative	5.3	13	11.7	702	351	6318	289	4329
grlsVL4QAY66	Male	Suburban	IntactMale	Intact	19	Negative	6.7	16.9	10.2	306	306	6222	169	3366
grls1UDS7MJJ	Male	Urban	NeuteredMale	Neutered	17	Negative	6.8	17.5	9.5	380	570	6365	209	2185
grls24NY4622	Female	Rural	IntactFemale	Intact	9	Negative	6.1	15.6	10.8	432	540	5724	286	4104
grlsRBSY6Q33	Male	Suburban	IntactMale	Intact	9	Negative	7.1	15.9	14.3	143	1144	9152	240	3861
grlsEJUQ9KK	Male	Rural	IntactMale	Intact	6	Negative	6.6	16	16	160	320	8800	297	6720
grlsD1ENIKHH	Male	Rural	IntactMale	Intact	10	Positive	6.3	15.3	13	1560	520	8190	377	2730
grlsUEMB2W00	Male	Suburban	IntactMale	Intact	6	Negative	5.2	12.3	9.1	91	637	4186	253	4186
grlsL3RY5Q99	Female	Urban	NeuteredFemale	Neutered	19	Negative	7.9	20.2	7.2	72	216	3744	156	3096
grlsN7MND00	Male	Suburban	IntactMale	Intact	13	Negative	6.9	16.2	10.1	303	303	6464	180	3030
grls1EYF5OII	Female	Rural	NeuteredFemale	Neutered	16	Negative	7	17.4	9.4	94	752	5922	182	2632
grls4F1HRC55	Female	Urban	NeuteredFemale	Neutered	14	Negative	6.1	16.5	11.8	118	944	5900	253	4838
grlsUA684755	Female	Rural	IntactFemale	Intact	6	Negative	4.8	11.9	7.2	216	288	3888	256	2808
grls3GJ1T5BB	Female	Suburban	IntactFemale	Intact	11	Negative	5.5	14.3	9.8	588	686	4116	307	4410
grls4OE3SCNN	Female	Suburban	IntactFemale	Intact	6	Negative	5	12.2	9.4	376	376	4888	463	3760
grlsVWGLR399	Female	Rural	IntactFemale	Intact	6	Negative	6.2	14.7	13.8	0	1242	5658	201	6900
grlsYSE2T1LL	Male	Suburban	IntactMale	Intact	11	Negative	NA	NA	10	200	400	8200	NA	1200
grlsUAXKFPVV	Female	Suburban	NeuteredFemale	Neutered	10	Negative	5.6	14.3	9.3	93	651	4743	273	3813
grls41P0B8WW	Female	Rural	IntactFemale	Intact	11	Negative	5.9	15	9.7	873	388	4171	220	4268
grlsPV76GGVV	Female	Suburban	IntactFemale	Intact	6	Negative	6.4	16.5	9.1	273	273	4914	325	3640
grlsG3MKKZYY	Male	Suburban	IntactMale	Intact	8	Negative	6.4	16.5	10.8	216	756	7992	104	1836
grls09ZIN1OO	Female	Suburban	IntactFemale	Intact	6	Negative	6.3	15	10.3	103	412	5253	384	4532
grlsBTH9EXRR	Male	Suburban	IntactMale	Intact	10	Negative	6.8	16.4	11.1	111	333	6327	205	4329
grlsQ0VXQ4TT	Male	Suburban	NeuteredMale	Neutered	16	Negative	6.6	15.5	11.5	230	345	8050	184	2875
grlsN5BRDKGG	Male	Suburban	NeuteredMale	Neutered	22	Negative	7.4	17.9	9.2	0	1012	4600	247	3588
grlsIB9ZRE88	Male	Suburban	IntactMale	Intact	14	Negative	6.3	15.7	8.8	616	264	4664	167	3256
grls4KEGMVRR	Male	Rural	IntactMale	Intact	6	Negative	4.8	11.3	10.9	327	545	8066	179	1962
grlsCOLX3U11	Male	Rural	NeuteredMale	Neutered	16	Negative	7.1	17.2	13.3	399	532	8645	174	3724
grls1GKEB022	Female	Rural	NeuteredFemale	Neutered	6	Negative	6.9	15.4	17.8	356	178	10324	387	6942
grls575BHNJJ	Male	Rural	IntactMale	Intact	6	Negative	6.2	15	10.5	210	420	6510	259	3360
grlsAYTJ8CEE	Male	Suburban	IntactMale	Intact	18	Negative	6.6	16.4	9.8	98	686	6272	247	2744
grls529WL4	Female	Suburban	IntactFemale	Intact	7	Negative	6	15.3	10.3	206	515	5356	176	4223
grlsTFYUPD00	Female	Suburban	IntactFemale	Intact	10	Negative	6.7	15.5	7.1	213	426	3976	199	2485
grlsLSYOPJRR	Male	Suburban	IntactMale	Intact	13	Negative	5.7	14.2	12.5	1375	375	7000	177	3750
grlsR0PZT144	Female	Suburban	IntactFemale	Intact	21	Negative	5.7	13.6	5.7	114	114	2793	181	2679
grlsLM0V30LL	Female	Suburban	NeuteredFemale	Neutered	16	Negative	6.8	17.5	7.7	231	154	4466	276	2849
grlsNOO8MWLL	Female	Suburban	IntactFemale	Intact	18	Negative	7.5	18.4	9.2	552	276	4048	251	4324
grlsFMNORXX	Female	Suburban	NeuteredFemale	Neutered	25	Negative	7.6	19	5.3	212	159	3445	175	1484
grls59NQ2KXX	Female	Suburban	NeuteredFemale	Neutered	16	Negative	7.3	17.6	11	440	330	7700	238	2530
grlsW1UT6NN	Male	Urban	NeuteredMale	Neutered	11	Negative	6.9	16.9	11.3	113	565	8362	223	2260
grlsQF5ITU77	Female	Suburban	IntactFemale	Intact	8	Negative	6.7	16.7	14.5	870	435	6815	271	6380
grlsU5S1ULKK	Male	Rural	NeuteredMale	Neutered	22	Negative	7.7	18.3	9.9	0	594	5544	276	3762
grls56IRX9GG	Female	Suburban	NeuteredFemale	Neutered	15	Negative	6.8	17.3	6.5	65	520	3120	185	2795
grlsY7S4AJQQ	Male	Urban	NeuteredMale	Neutered	19	Negative	7.4	18.6	9.7	97	582	5723	212	3298
grls3T5R8MRR	Male	Rural	IntactMale	Intact	6	Negative	5.8	13.2	12.9	387	516	6192	293	5805
grls8TY2KL22	Female	Suburban	NeuteredFemale	Neutered	14	Negative	7.1	17.8	11.1	222	444	6660	213	3774
grls3FGXRPCC	Female	Rural	IntactFemale	Intact	21	Negative	5.7	15	9.4	94	282	5358	321	3666
grlsQCNW6EZZ	Male	Suburban	IntactMale	Intact	7	Negative	5.5	13.9	12	840	480	6240	271	4440
grlsO3ERSKOO	Female	Suburban	IntactFemale	Intact	7	Negative	6.5	16.5	13	130	520	8710	285	3640
grlsUNCFHIPP	Male	Suburban	IntactMale	Intact	20	Negative	6.4	16.5	13.6	272	544	6800	265	5984
grls16FL8Z00	Male	Suburban	NeuteredMale	Neutered	8	Negative	6.3	15.3	10.9	436	327	5559	226	4578
grls4AEH3JQQ	Male	Rural	IntactMale	Intact	17	Negative	7.1	16.6	13.5	810	405	7560	281	4725
grls7PXINLII	Male	Suburban	IntactMale	Intact	6	Negative	5.7	12.9	13.7	0	548	6302	288	6713
grlsQT1HDJPP	Female	Suburban	NeuteredFemale	Neutered	20	Negative	6.6	16.5	8.2	1066	246	3854	193	3034
grls5IG7YDYY	Male	Suburban	IntactMale	Intact	9	Negative	6.1	14.3	11	440	440	6820	225	3300
grls5XSBITZZ	Male	Suburban	IntactMale	Intact	19	Negative	7.2	17.6	7.1	142	142	3692	239	3124
grlsGN5W57NN	Female	Suburban	IntactFemale	Intact	6	Negative	5.5	13.5	8	320	320	3040	304	4320
grls6OG0JT88	Male	Suburban	IntactMale	Intact	12	Negative	6.3	15.4	10.8	216	540	5292	195	4644
grls8JVAPRYY	Male	Suburban	IntactMale	Intact	21	Negative	7.3	17.2	8.6	1032	258	3870	242	3440
grlsGB7P7YJJ	Female	Rural	IntactFemale	Intact	10	Negative	5.6	13.5	18.5	555	740	10730	230	6475
grls8JQ7LIII	Female	Suburban	NeuteredFemale	Neutered	9	Negative	6.2	15.2	13.2	132	924	6468	260	5676
grlsJNBT5M66	Male	Suburban	IntactMale	Intact	20	Negative	7.4	18.6	9.2	368	184	5520	231	2944
grlsRYQVX66	Female	Rural	IntactFemale	Intact	23	Negative	5.1	12.7	9.7	0	194	6596	139	2910
grlsIZWU3CCC	Female	Suburban	NeuteredFemale	Neutered	18	Negative	6.4	16.8	8.7	348	522	4263	237	3567
grlsNIYMY1TT	Female	Suburban	IntactFemale	Intact	15	Negative	7.2	17.3	6.7	268	201	4489	211	1742
grls25IJBODD	Female	Rural	IntactFemale	Intact	12	Negative	6.1	15.3	11.7	702	585	5733	208	4680
grls4V7ZYTLL	Female	Suburban	IntactFemale	Intact	11	Negative	5	12.2	13.1	1572	524	6288	207	4716
grls7PP8OHLL	Female	Suburban	NeuteredFemale	Neutered	27	Negative	7.7	19.2	9.3	372	279	5208	271	3441
grlsQ9FQU5SS	Male	Rural	NeuteredMale	Neutered	19	Negative	6.3	14.9	12	600	600	8280	168	2520
grls9C1O7DRR	Male	Rural	NeuteredMale	Neutered	6	Positive	6.2	14.9	11.2	560	448	5712	308	4480
grlsF3IYFPZZ	Female	Suburban	IntactFemale	Intact	6	Negative	6.1	15.4	9.3	372	279	4464	338	4185
grls88QLT244	Female	Suburban	IntactFemale	Intact	6	Negative	6.2	14.4	12	720	360	6120	299	4800
grlsSZR98S88	Female	Suburban	NeuteredFemale	Neutered	7	Negative	5.8	14.4	7.8	234	312	3744	152	3510
grlsB5NN6OO	Male	Suburban	IntactMale	Intact	6	Negative	5.8	14.7	10.4	624	416	4992	162	4368
grls1VG5ZO00	Female	Suburban	NeuteredFemale	Neutered	17	Negative	7.6	17.7	7.8	312	234	3978	323	3276
grls5EIKG100	Female	Suburban	IntactFemale	Intact	10	Negative	6.1	14.2	9.3	0	1209	5115	228	2976
grlsVSGZ522	Male	Rural	IntactMale	Intact	20	Negative	7.5	18.3	7.1	568	284	3479	117	2769
grlsQ5V0FG77	Male	Suburban	NeuteredMale	Neutered	26	Negative	7.2	18.4	9.5	190	475	6175	206	2660
grlsIIS2GMVV	Male	Suburban	IntactMale	Intact	23	Negative	7.4	18.3	11.2	784	224	6832	245	3360
grls7VBP7RUU	Female	Suburban	IntactFemale	Intact	8	Negative	6.3	15.3	9	90	630	4590	275	3690
grlsBV3PCSGG	Female	Suburban	IntactFemale	Intact	8	Negative	6.1	14.8	10.9	0	218	8938	316	1744
grlsDXD41ITT	Male	Suburban	IntactMale	Intact	8	Negative	6.1	14.6	14.9	447	1043	8642	238	4768
grlsQWYSXW44	Female	Rural	NeuteredFemale	Neutered	13	Negative	6.6	15.9	11.5	345	345	7015	244	3795
grlsR8HUB0AA	Female	Suburban	IntactFemale	Intact	16	Negative	6.6	16.1	11.5	115	690	5405	301	5290
grls4DNO53YY	Male	Suburban	NeuteredMale	Neutered	9	Negative	6.7	16.2	14.9	149	447	10579	237	3725
grls91PMDXLL	Female	Suburban	IntactFemale	Intact	6	Negative	6.3	15.2	8.9	89	1068	4895	268	2848
grlsEA5JF800	Male	Rural	IntactMale	Intact	7	Positive	5.3	12.4	14.7	147	1176	10143	293	3234
grlsD5O9SI00	Male	Suburban	IntactMale	Intact	8	Negative	6.3	15	9	540	450	4500	193	3510
grlsJUMJ2Z33	Female	Rural	IntactFemale	Intact	10	Negative	6.4	16.8	16.6	830	166	12284	466	3320
grlsET2DGV11	Male	Suburban	IntactMale	Intact	17	Negative	6.1	16.3	14.7	441	735	10731	317	2793
grlsLHAFNENN	Female	Suburban	IntactFemale	Intact	6	Negative	6.1	15	8.7	348	435	4176	233	3741
grlsBBUYO5NN	Male	Suburban	IntactMale	Intact	8	Negative	5.7	13.8	9.6	96	864	4416	253	4224
grlsXV2UUFYY	Female	Rural	IntactFemale	Intact	7	Negative	6.1	15.3	10.8	108	540	5292	225	4860
grlsFCW3U9LL	Female	Suburban	NeuteredFemale	Neutered	6	Negative	6	13.3	9.7	97	485	4753	428	4365
grlsYRNIC1RR	Female	Urban	NeuteredFemale	Neutered	15	Negative	6.6	16.6	6.6	132	726	3498	249	2244
grls5JFZ2JII	Male	Urban	IntactMale	Intact	8	Negative	6.6	16.1	8.1	567	243	4860	269	2430
grlsREG9VNN	Female	Urban	NeuteredFemale	Neutered	8	Positive	5.3	13.1	10.6	318	530	6466	223	3286
grls20LGRE11	Male	Rural	IntactMale	Intact	7	Positive	5.1	12.1	14.3	572	572	7579	409	5577
grls1N450WSS	Male	Suburban	NeuteredMale	Neutered	23	Negative	7.8	19.5	5.8	0	464	2726	236	2610
grlsJ2YZQMCC	Male	Rural	IntactMale	Intact	22	Negative	6.4	15.4	7	490	210	3570	210	2730
grlsVXXU25GG	Female	Suburban	IntactFemale	Intact	7	Negative	6.6	16.1	10.7	642	428	5992	292	3638
grls5YQ9QAOO	Female	Suburban	IntactFemale	Intact	18	Negative	6.2	14.9	5.9	177	295	3186	561	2242
grls8X0OU5KK	Female	Suburban	IntactFemale	Intact	11	Negative	6	14.7	10.3	309	309	5974	319	3708
grlsF2SOPLL	Female	Suburban	IntactFemale	Intact	16	Negative	6.3	15.7	8.2	246	246	5494	226	2214
grlsWUPSKEZZ	Male	Suburban	IntactMale	Intact	6	Negative	5.8	13.6	12	720	360	6600	326	4320
grlsVCLYL133	Female	Suburban	NeuteredFemale	Neutered	6	Negative	6.6	15.3	11.3	678	452	4972	261	5198
grls238GNVWW	Female	Rural	IntactFemale	Intact	15	Negative	6.3	15.7	13.1	917	655	8384	301	3144
grlsV4JGVURR	Female	Rural	IntactFemale	Intact	13	Negative	5.5	13	15.6	468	936	9516	341	4680
grlsOU0NTIZZ	Male	Rural	IntactMale	Intact	20	Negative	7	16.9	12.8	896	512	8064	230	3328
grlsT20MZ3OO	Male	Suburban	NeuteredMale	Neutered	10	Negative	5.9	14.3	10.3	103	1133	5562	256	3502
grlsX5U5H955	Male	Rural	IntactMale	Intact	20	Negative	7	17.2	12.3	1230	615	7257	283	3198
grlsRS38IETT	Male	Rural	IntactMale	Intact	7	Negative	5.6	13.7	10.2	408	306	5610	294	3876
grlsKE9A6M77	Male	Rural	IntactMale	Intact	6	Negative	6.3	15.8	9.9	693	396	4554	266	4257
grlsUIC8JLGG	Male	Rural	IntactMale	Intact	7	Negative	5.8	14.3	15.4	1078	616	8162	318	5544
grls66BCWZHH	Female	Rural	IntactFemale	Intact	7	Negative	6.2	16	10	600	800	4900	237	3700
grlsTCP3GB11	Female	Suburban	NeuteredFemale	Neutered	8	Negative	6	14.5	7.2	216	288	3816	297	2880
grls622X0ZCC	Female	Suburban	IntactFemale	Intact	24	Negative	6.9	17.9	6.3	63	756	3969	176	1512
grlsV09LY811	Male	Rural	NeuteredMale	Neutered	20	Negative	7.3	17.4	6.9	207	621	3588	204	2484
grlsSD3SXI	Male	Rural	IntactMale	Intact	17	Negative	5.7	14.3	11	550	440	6380	196	3630
grls1C3AZ244	Female	Rural	NeuteredFemale	Neutered	7	Negative	5.9	14.2	10.4	208	936	7072	235	2184
grlsYUP0V9VV	Female	Suburban	IntactFemale	Intact	24	Negative	7	17.4	6.2	62	186	3720	262	2232
grlsBVV6100	Male	Suburban	IntactMale	Intact	25	Negative	7.6	18.3	7.9	237	158	5056	280	2449
grlsX43SU0UU	Female	Suburban	IntactFemale	Intact	15	Negative	6.6	17.6	8.6	86	688	4558	300	3268
grlsSIWAX866	Male	Suburban	IntactMale	Intact	7	Negative	5.4	13.1	9.4	564	376	4418	265	4042
grlsZIRB97LL	Male	Rural	IntactMale	Intact	18	Negative	7.3	18.2	12.3	738	369	7995	260	3198
grls5M86OYNN	Male	Suburban	IntactMale	Intact	6	Negative	6	14.2	5.2	260	364	2600	185	1976
grlsV8QP9ZZ	Male	Suburban	IntactMale	Intact	11	Negative	5.9	14.5	9.3	93	837	4557	259	3813
grlsQYANCO00	Male	Suburban	IntactMale	Intact	6	Negative	6	14.4	12.8	384	384	6784	321	5248
grlsPTVU6SSS	Female	Suburban	NeuteredFemale	Neutered	25	Negative	7.8	19.4	9	90	270	5220	249	3330
grls1M17W388	Male	Rural	NeuteredMale	Neutered	23	Negative	6.4	16.9	8.3	415	249	4897	218	2739
grlsV3VB3NN	Male	Rural	IntactMale	Intact	12	Negative	6.3	15.7	12.9	258	1806	6708	290	4128
grlsXAAPPGHH	Male	Suburban	IntactMale	Intact	11	Negative	8.3	16.8	10.5	105	1050	5880	213	3465
grlsGI7U799	Male	Rural	IntactMale	Intact	11	Negative	5.5	13.7	10.1	101	707	5959	233	3232
grlsYMC2WERR	Female	Suburban	IntactFemale	Intact	16	Negative	5.7	13.8	12.2	732	732	7442	211	3294
grlsZRYXUIGG	Female	Suburban	IntactFemale	Intact	23	Negative	6.7	16.6	8.9	356	267	5162	246	3115
grlsLVQBYXX	Male	Rural	IntactMale	Intact	23	Negative	6.9	18.4	6.6	198	198	4422	234	1782
grlsCJJC8S77	Female	Suburban	NeuteredFemale	Neutered	6	Negative	6.1	15.9	10.1	505	303	3535	262	5757
grlsB6JZV399	Male	Rural	NeuteredMale	Neutered	23	Negative	7	17.2	8.6	430	344	4386	144	3440
grls424028YY	Male	Suburban	IntactMale	Intact	6	Negative	5.5	12.8	7.6	380	228	3952	207	3040
grlsV7N38Z33	Male	Suburban	IntactMale	Intact	6	Negative	5.1	12.9	13.7	274	822	9864	258	2740
grlsPTQ3DIHH	Male	Suburban	NeuteredMale	Neutered	6	Negative	5.8	14.3	12.3	1353	492	6273	243	4182
grls69ILTECC	Female	Suburban	NeuteredFemale	Neutered	20	Negative	7.3	18.2	10.9	545	218	4796	147	5341
grlsXBRP40NN	Female	Suburban	NeuteredFemale	Neutered	24	Negative	7	18.4	7.5	225	225	4125	234	2925
grlsET00DD55	Male	Suburban	IntactMale	Intact	10	Negative	6.4	14.7	14.8	592	592	9916	298	3700
grls68F2ZUCC	Female	Suburban	IntactFemale	Intact	7	Negative	6.2	14.9	16.2	162	1296	10206	257	4536
grlsUHGTY88	Male	Rural	IntactMale	Intact	8	Negative	5.6	13.2	10.8	432	648	5616	252	4104
grlsGOTT0933	Female	Suburban	NeuteredFemale	Neutered	25	Negative	7.2	17.7	7.6	304	228	5320	224	1748
grlsGDY4NYDD	Male	Urban	IntactMale	Intact	16	Negative	6.5	15	9	540	270	6030	241	2160
grls5UFJI44	Female	Suburban	IntactFemale	Intact	9	Negative	6.6	15.8	9.8	196	196	5194	242	4214
grlsFRVUL77	Female	Rural	IntactFemale	Intact	7	Negative	6.3	15.6	10.5	210	420	5355	250	4515
grls3U9JKEMM	Male	Suburban	IntactMale	Intact	20	Negative	6.9	17.7	10.1	202	303	6464	264	3131
grlsH602FYSS	Female	Suburban	IntactFemale	Intact	8	Positive	6.4	15.3	10.7	107	856	6313	369	3424
grlsV59OG6UU	Female	Suburban	IntactFemale	Intact	14	Negative	6.4	15.6	11.4	570	342	6270	218	4218
grls04DN2S55	Male	Rural	IntactMale	Intact	9	Negative	6.3	14.4	13.2	132	1056	7260	275	4752
grls3O0WE0OO	Female	Suburban	NeuteredFemale	Neutered	22	Negative	7.7	18.4	7.7	0	539	4543	255	2618
grlsPEHXN2AA	Female	Suburban	NeuteredFemale	Neutered	24	Negative	7.1	17.9	8.7	87	261	4524	252	3741
grlsP3NUUGQQ	Male	Suburban	IntactMale	Intact	7	Negative	5.7	13.5	12.8	512	256	6528	332	5504
grls1FSWKG44	Male	Suburban	NeuteredMale	Neutered	22	Negative	7	16.7	6.9	0	276	5175	214	1449
grls9P9OD788	Male	Suburban	IntactMale	Intact	12	Negative	7.2	17	11.9	238	476	6783	263	4403
grlsIBON0011	Female	Suburban	NeuteredFemale	Neutered	9	Negative	6.9	17.2	9.9	0	1188	4851	243	3861
grlsM8MSLAAA	Female	Rural	IntactFemale	Intact	6	Negative	5.7	13.1	9	270	270	5490	375	2970
grlsJ9NRL355	Male	Suburban	IntactMale	Intact	9	Negative	6.5	15.5	14	140	560	8540	187	4760
grlsRCK4LP99	Male	Suburban	NeuteredMale	Neutered	7	Negative	6.4	15.4	12	360	600	9000	165	2040
grlsBE43PRMM	Male	Rural	IntactMale	Intact	6	Negative	5.6	13	11.7	117	702	7020	300	3861
grlsQYL0XHWW	Male	Suburban	IntactMale	Intact	9	Positive	6.9	17.1	14.8	1036	592	8288	209	4884
grls9L4NKPP	Female	Urban	IntactFemale	Intact	12	Negative	6.5	15.4	11.4	0	1482	6840	316	3078
grls9PDGJLRR	Female	Rural	IntactFemale	Intact	17	Positive	6.6	16.5	8.9	267	712	4005	336	3916
grlsRQDEUU	Male	Suburban	IntactMale	Intact	7	Negative	7	15.1	12	360	240	4560	260	6840
grlsMJU7ED	Female	Suburban	IntactFemale	Intact	16	Negative	6.5	16.3	7.1	497	213	3692	278	2698
grlsYDM9DD	Female	Rural	NeuteredFemale	Neutered	20	Negative	6.7	17.7	7.5	150	75	6300	132	975
grlsMN7CES44	Female	Urban	IntactFemale	Intact	20	Negative	5.9	14.5	10.4	1248	208	4784	273	4160
grlsRYGDYMRR	Male	Suburban	IntactMale	Intact	7	Negative	6.4	16.2	9.2	276	276	4876	272	3772
grls8O1XNWQQ	Female	Suburban	IntactFemale	Intact	6	Negative	6.4	15.8	9.3	651	186	4650	293	3813
grlsZP8YMJXX	Male	Suburban	NeuteredMale	Neutered	7	Negative	6.7	13	9.3	279	558	5301	245	3162
grlsLP1FORDD	Male	Urban	NeuteredMale	Neutered	18	Negative	6.9	17.1	7.4	370	296	3700	179	2960
grlsRLZGIQXX	Male	Suburban	IntactMale	Intact	12	Negative	6.1	15.8	11.9	238	714	9282	253	1666
grlsR38AR777	Female	Suburban	IntactFemale	Intact	18	Negative	5.8	13.4	17.5	1225	700	12600	373	2975
grls9BWN12DD	Male	Suburban	IntactMale	Intact	7	Positive	5.9	14.7	9.7	679	485	5917	181	2522
grlsNBLQTCVV	Female	Rural	IntactFemale	Intact	6	Negative	5.7	14.5	14.1	141	1269	6204	351	6486
grlsHMXPKF55	Female	Suburban	IntactFemale	Intact	6	Negative	6.2	15.3	10.7	214	428	5778	347	4280
grlsM2WNE1LL	Female	Rural	IntactFemale	Intact	18	Negative	6.8	16.8	9.8	196	588	7350	208	1666
grlsAGG2SI55	Female	Suburban	IntactFemale	Intact	20	Negative	7.9	18.7	10.4	104	832	5824	151	3640
grlsR2FVJBB	Male	Suburban	IntactMale	Intact	25	Negative	5.7	13	6.4	320	192	3520	157	2368
grls0FZYUVOO	Male	Rural	NeuteredMale	Neutered	20	Negative	7.6	18.5	8.4	252	420	4872	186	2856
grlsP6EBH2FF	Female	Suburban	NeuteredFemale	Neutered	22	Negative	6.3	15.6	6.8	408	272	3468	275	2584
grls9N2ICIOO	Male	Urban	IntactMale	Intact	23	Positive	6.9	16.7	11.2	112	1568	5488	233	4032
grls9ICB0PVV	Male	Suburban	NeuteredMale	Neutered	22	Negative	6.1	14.8	6.9	1104	207	3105	201	2484
grlsCXF6PBOO	Male	Suburban	NeuteredMale	Neutered	24	Negative	7.2	17.4	10.3	103	721	7622	202	1854
grlsVCOWTN99	Male	Rural	NeuteredMale	Neutered	17	Negative	5	12.2	11.3	113	1243	6441	237	3503
grlsQTDV5HZZ	Female	Rural	NeuteredFemale	Neutered	21	Negative	6.8	16.5	9.6	1248	384	5952	269	2016
grlsSCESWCMM	Female	Suburban	NeuteredFemale	Neutered	22	Negative	7	17.1	7.7	385	231	3773	220	3311
grlsLMT31QII	Female	Rural	IntactFemale	Intact	7	Negative	6.1	14.4	10	300	800	6200	250	2700
grls66MYDHRR	Female	Rural	IntactFemale	Intact	8	Negative	5.8	15.4	9.4	282	376	5828	222	2914
grlsSAJ8O6TT	Female	Suburban	NeuteredFemale	Neutered	16	Negative	7.3	18.9	7	350	140	3640	318	2870
grls6PQ77AKK	Male	Rural	NeuteredMale	Neutered	17	Negative	7.8	18.4	11.2	448	336	5152	200	5264
grlsRK7GISMM	Male	Rural	IntactMale	Intact	9	Negative	5.9	14	7.7	385	231	4235	309	2849
grls1JY67HOO	Female	Suburban	NeuteredFemale	Neutered	15	Negative	7.6	18.6	6.5	325	195	3965	221	2015
grlsPTU92KK	Female	Suburban	IntactFemale	Intact	20	Negative	7.2	18.3	8.7	87	783	5046	252	2784
grls8G77B1CC	Female	Rural	IntactFemale	Intact	10	Negative	6.5	15.7	10	300	300	5800	302	3600
grlsBP6CTLTT	Male	Suburban	IntactMale	Intact	16	Negative	7.3	17.1	11	220	330	5940	286	4510
grlsME3L0P77	Male	Suburban	IntactMale	Intact	7	Negative	6.3	15.6	10.2	714	510	6018	323	2958
grlsUJ831IPP	Male	Suburban	NeuteredMale	Neutered	14	Negative	6.6	16.3	9.8	588	490	5782	210	2940
grls23J9GHOO	Female	Rural	IntactFemale	Intact	19	Negative	6.8	16.2	9.8	686	196	5194	278	3724
grlsV7GRICUU	Female	Urban	NeuteredFemale	Neutered	12	Negative	6.9	16.6	9.9	495	297	5841	250	3168
grlsCQM5YQQ	Female	Suburban	IntactFemale	Intact	12	Negative	5.6	13.3	10.3	103	1648	5356	227	3193
grlsYW39DCFF	Female	Rural	NeuteredFemale	Neutered	15	Negative	6.6	16.4	9.4	282	376	5452	222	3290
grlsO3XK23XX	Male	Rural	IntactMale	Intact	13	Negative	6.7	16.6	10.5	420	315	6300	132	3465
grlsU0QWVLMM	Female	Suburban	IntactFemale	Intact	12	Negative	5.8	14.1	14.5	290	1885	7975	361	4350
grls4WEZX100	Male	Suburban	IntactMale	Intact	17	Negative	6.5	16.7	9.1	182	273	6734	233	1911
grlsPFK771GG	Male	Suburban	IntactMale	Intact	14	Negative	7.1	17	9.4	94	752	5452	212	3102
grlsNW08SX55	Male	Suburban	IntactMale	Intact	6	Negative	5.8	14.6	7.9	237	158	4345	268	3160
grlsC0ENMNN	Female	Rural	IntactFemale	Intact	8	Negative	6.4	15.3	8.7	261	696	3741	275	4002
grlsELHW36	Male	Suburban	IntactMale	Intact	25	Negative	7.6	18.3	9.1	728	273	5369	151	2730
grls5YLH52RR	Male	Rural	NeuteredMale	Neutered	28	Negative	6.3	15.5	8	400	320	4880	128	2400
grls740BUXXX	Female	Suburban	NeuteredFemale	Neutered	24	Negative	7.8	19	10.6	106	742	6572	237	3180
grls93UN7W66	Female	Suburban	IntactFemale	Intact	10	Negative	5.4	13.4	9	90	630	5040	230	3150
grlsSBCGNP66	Male	Suburban	IntactMale	Intact	6	Negative	6.8	16.3	11.7	351	585	6903	256	3744
grlsY7T94JUU	Female	Suburban	IntactFemale	Intact	8	Negative	6.9	16.4	9	90	540	4500	235	3870
grlsRE8UCQWW	Male	Urban	NeuteredMale	Neutered	20	Negative	6.5	14.7	8.4	420	336	4116	300	3528
grls2WI1KSTT	Male	Suburban	IntactMale	Intact	12	Positive	5.7	12.7	15.9	636	954	10653	409	3657
grls43D0DWTT	Female	Rural	NeuteredFemale	Neutered	18	Positive	6.2	14.8	7.5	75	1575	3975	235	1875
grls96OPQIYY	Female	Suburban	NeuteredFemale	Neutered	13	Positive	7.3	18.9	7.9	316	316	4266	156	3002
grlsW2TLKFWW	Male	Rural	IntactMale	Intact	6	Negative	6.3	14.4	14.4	1152	432	6768	226	6048
grlsDCRPXGMM	Female	Rural	IntactFemale	Intact	6	Negative	6.4	15.7	10.3	412	103	6180	267	3605
grlsSWZTK2YY	Male	Suburban	IntactMale	Intact	22	Negative	7.5	17.9	10.5	105	735	6090	227	3570
grlsNGNUZ033	Male	Rural	IntactMale	Intact	6	Negative	5.3	12.6	11.5	805	345	4945	222	5405
grlsSFAY9511	Female	Suburban	IntactFemale	Intact	6	Negative	6.2	14.8	12.9	516	387	6966	227	5031
grls2MCK5SAA	Male	Suburban	IntactMale	Intact	15	Negative	6	15.9	10.8	216	216	6048	235	4320
grlsCPOB0399	Male	Rural	IntactMale	Intact	22	Negative	7	17.1	10.3	206	412	6283	181	3399
grls3E6Q6J	Male	Urban	IntactMale	Intact	23	Negative	8.1	18.5	9.7	291	291	6208	279	2910
grls73NLQ722	Female	Rural	IntactFemale	Intact	11	Positive	6.4	15.1	12.3	246	369	8733	334	2952
grlsXI10FQTT	Female	Rural	IntactFemale	Intact	22	Negative	5.9	14.2	17.5	875	700	11725	176	4200
grls3I71NHGG	Female	Suburban	NeuteredFemale	Neutered	16	Negative	6.9	17.1	9.5	285	380	6080	188	2755
grlsH1FXQJZZ	Male	Suburban	IntactMale	Intact	14	Negative	7.1	16.9	17.1	342	1026	11799	218	3933
grlsH9DZUL00	Female	Rural	IntactFemale	Intact	11	Negative	6.5	16.9	13.8	414	690	8694	394	4002
grlsVBIR52YY	Male	Suburban	NeuteredMale	Neutered	24	Negative	5.4	14.2	7.6	304	608	5852	186	836
grlsM1TR82	Male	Rural	IntactMale	Intact	18	Positive	7.1	17.4	10.8	216	1188	7668	137	1728
grlsQWI05SVV	Male	Suburban	IntactMale	Intact	12	Negative	5.8	14.1	11.9	119	833	6426	187	4522
grlsT2P2TW66	Male	Suburban	NeuteredMale	Neutered	16	Negative	6.5	15.8	9.7	485	291	4947	221	3977
grls7LKAEOGG	Male	Suburban	NeuteredMale	Neutered	17	Negative	7.9	18.8	9.3	93	279	6789	279	2139
grlsPRKQET99	Female	Suburban	NeuteredFemale	Neutered	24	Negative	6.2	15.3	9.2	368	552	5704	225	2576
grlsVH0XGX22	Male	Suburban	NeuteredMale	Neutered	7	Negative	6.5	14.9	11.5	345	690	7245	244	3220
grls6TMBXLHH	Female	Rural	NeuteredFemale	Neutered	11	Negative	6.8	16.6	9.6	288	480	6048	237	2784
grlsPJP3KLUU	Male	Suburban	NeuteredMale	Neutered	14	Negative	6.4	15.4	11	440	440	4730	283	5390
grlsDK126FHH	Male	Suburban	IntactMale	Intact	14	Negative	6.4	14.7	14.3	429	429	8437	150	5005
grls40J3I655	Female	Suburban	NeuteredFemale	Neutered	25	Negative	7.1	17.6	8.4	168	252	5712	255	2268
grlsNV4UT1PP	Female	Rural	IntactFemale	Intact	16	Negative	6.7	16.3	11.1	0	666	6771	269	3663
grlsBSWQLPZZ	Female	Rural	IntactFemale	Intact	6	Negative	5	11.6	7.7	154	308	4774	211	2464
grls6NLQBLVV	Male	Suburban	NeuteredMale	Neutered	11	Negative	6.8	17.4	10.3	412	412	6283	281	3193
grlsXSQM6XGG	Male	Suburban	IntactMale	Intact	9	Positive	6.3	15.3	13.3	266	532	7315	273	5054
grls41BGRT33	Male	Suburban	IntactMale	Intact	7	Negative	6.5	15.2	8.6	430	258	5246	308	2666
grlsSSNHJHNN	Male	Suburban	NeuteredMale	Neutered	24	Negative	7	16.8	6.3	315	126	4032	164	1827
grlsH2QK8KK	Male	Suburban	IntactMale	Intact	7	Positive	5.8	13.5	9.5	95	665	4370	212	4370
grlsKJDUC6TT	Female	Rural	IntactFemale	Intact	16	Negative	6	14.7	11	110	770	6600	288	3520
grlsTHNYIQ99	Female	Rural	IntactFemale	Intact	23	Negative	6.1	15.5	8.9	89	534	5785	244	2492
grlsJ6NBWSJJ	Female	Rural	IntactFemale	Intact	8	Negative	6.9	16.4	12.7	635	381	6350	254	5334
grlsGR1G88RR	Male	Suburban	IntactMale	Intact	7	Negative	6.3	15	11.9	357	357	8687	292	2499
grlsTQ10NHH	Female	Suburban	NeuteredFemale	Neutered	10	Negative	6.4	14.5	10.3	206	309	5253	307	4532
grls2G0V1FEE	Female	Suburban	NeuteredFemale	Neutered	19	Negative	6.9	17.4	6.3	1134	189	2898	243	2079
grlsEC1UTZ11	Male	Suburban	NeuteredMale	Neutered	18	Negative	6.4	16.7	8.1	324	162	4293	254	3321
grlsLLH2XVSS	Female	Suburban	IntactFemale	Intact	20	Negative	7.3	17.2	12.7	762	254	6731	323	4953
grls92X9TK00	Female	Rural	IntactFemale	Intact	18	Negative	6.5	16.6	10.9	1090	436	5341	263	4033
grlsLXV06P11	Female	Suburban	IntactFemale	Intact	6	Negative	4.9	12.9	10.1	303	303	5757	263	3737
grlsHTSETU00	Male	Rural	IntactMale	Intact	16	Negative	6.6	16.6	11.2	560	672	6496	255	3472
grlsQPD5GNUU	Female	Suburban	NeuteredFemale	Neutered	10	Negative	6.2	15.6	9.6	192	480	6144	205	2784
grlsEO5YUP22	Female	Rural	IntactFemale	Intact	17	Negative	6.6	16.5	9.2	276	368	6164	281	2392
grlsHL9OSX55	Male	Rural	IntactMale	Intact	23	Negative	7.3	17.5	7.5	0	150	5400	109	1950
grlsVUK9FG77	Female	Rural	IntactFemale	Intact	20	Negative	5.9	14.9	10.4	208	312	7176	237	2704
grlsUAG8S7YY	Male	Suburban	IntactMale	Intact	6	Negative	6.5	15.3	10.9	109	872	4905	235	5014
grlsN6FF3KK	Female	Urban	NeuteredFemale	Neutered	10	Negative	6.4	16.1	7.3	365	219	3504	228	3212
grlsHLD5CNOO	Male	Rural	IntactMale	Intact	10	Negative	6.7	16.7	9.9	99	792	5247	273	3762
grlsX4N7HASS	Male	Suburban	IntactMale	Intact	8	Negative	6.8	16.3	11.2	448	448	5488	208	4816
grlsWU0HIATT	Male	Rural	IntactMale	Intact	10	Negative	6.2	14.9	11.5	115	920	6900	217	3565
grls6ZTQCTT	Female	Suburban	IntactFemale	Intact	6	Negative	6	14.8	8.7	87	348	2697	208	5568
grlsEN4PVQOO	Male	Rural	IntactMale	Intact	7	Negative	6.5	16.5	14.2	426	568	7810	280	5396
grlsI0RDZYGG	Male	Rural	IntactMale	Intact	6	Negative	5.7	13.8	13.3	266	1064	7315	277	4655
grlsL6EF95KK	Male	Suburban	IntactMale	Intact	11	Negative	6.3	15.8	14	0	1260	6440	254	6300
grlsLIS29PP	Female	Suburban	NeuteredFemale	Neutered	14	Negative	5.5	13.9	10.7	1819	428	4601	221	3852
grls8H964133	Male	Urban	IntactMale	Intact	6	Positive	5.9	13.8	13.5	405	270	8100	304	4590
grlsF6RLMICC	Male	Rural	IntactMale	Intact	7	Negative	5.9	14.4	13.1	524	786	6681	258	5109
grlsJ7BVMRZZ	Male	Suburban	IntactMale	Intact	23	Negative	7.1	17	9.2	368	276	6348	245	2208
grlsJHR2WCSS	Female	Urban	IntactFemale	Intact	13	Negative	6	14.6	9.3	93	465	5208	249	3534
grlsRCV90I33	Male	Rural	NeuteredMale	Neutered	21	Negative	7.3	18.1	10.3	103	618	5665	287	3914
grls8SLL4944	Female	Rural	NeuteredFemale	Neutered	16	Negative	6.9	17.6	9.2	184	276	4416	320	4324
grlsTIZONA99	Male	Rural	IntactMale	Intact	7	Negative	6.1	14.4	11.8	354	354	4956	286	6136
grlsYY0S6W44	Female	Rural	IntactFemale	Intact	6	Positive	5.3	12.3	5.7	114	171	2907	267	2508
grls81ROBXJJ	Female	Suburban	NeuteredFemale	Neutered	15	Negative	6.8	15.7	6.8	272	204	3876	195	2448
grls8B3WC3QQ	Female	Suburban	NeuteredFemale	Neutered	10	Negative	6.8	16.7	9.8	294	294	4018	250	5194
grls5K0U4OFF	Male	Suburban	IntactMale	Intact	8	Negative	6.6	15.6	6.4	256	192	3648	141	2304
grls0C1YSGAA	Female	Rural	NeuteredFemale	Neutered	24	Negative	6.7	17	5.9	236	118	3717	219	1829
grlsG9W7YYXX	Female	Suburban	IntactFemale	Intact	24	Negative	6.5	16.5	11.9	595	357	6069	230	4879
grlsLQKQCJZZ	Female	Suburban	IntactFemale	Intact	7	Positive	6.9	16.7	12.2	122	732	6588	319	4758
grlsOW1GMMNN	Female	Rural	IntactFemale	Intact	18	Negative	5.9	14.8	12.2	854	244	7930	359	3172
grlsR1SPBBYY	Male	Rural	IntactMale	Intact	19	Negative	6.7	16.1	7.8	78	858	5070	204	1794
grlsGGHFUQII	Male	Suburban	IntactMale	Intact	6	Negative	6	13.7	14.8	1924	592	5772	255	6512
grls35DUY0ZZ	Female	Urban	NeuteredFemale	Neutered	19	Negative	6.7	16.7	7	210	280	4200	330	2310
grlsBNXZJ7EE	Male	Rural	IntactMale	Intact	7	Negative	6.1	14.7	11.8	708	472	5546	212	5074
grlsYKNM1WW	Male	Suburban	IntactMale	Intact	8	Negative	6.4	15.5	9.5	190	380	4655	344	4275
grlsYFWBND88	Female	Rural	IntactFemale	Intact	12	Negative	6.3	16.1	10.1	606	303	5252	278	3939
grlsJBDTTSS	Female	Rural	IntactFemale	Intact	26	Negative	5.9	14.8	15.2	760	760	8816	421	4864
grlsEHGJES55	Male	Suburban	IntactMale	Intact	7	Negative	7	16.6	12.5	250	375	6750	291	5125
grls0YCT0XEE	Male	Urban	NeuteredMale	Neutered	12	Negative	6.6	16.3	9.3	558	279	5859	241	2604
grlsQ52HO0	Female	Urban	IntactFemale	Intact	7	Negative	6	14.2	13.4	402	402	6834	294	5762
grlsDUDE92ZZ	Male	Suburban	IntactMale	Intact	6	Negative	6.4	14.1	7.5	150	150	3600	284	3600
grlsJUPGL5BB	Female	Suburban	NeuteredFemale	Neutered	21	Negative	6.7	16.6	9.1	819	364	4732	259	3185
grlsCLJALMHH	Female	Suburban	IntactFemale	Intact	6	Negative	5.5	13.6	7.3	146	292	3577	237	3285
grlsHF70NIII	Male	Suburban	IntactMale	Intact	6	Negative	6.2	15.1	8.7	348	174	4785	259	3393
grlsCPU9VZJJ	Female	Rural	IntactFemale	Intact	12	Negative	6.4	15.8	15.8	1896	474	10744	244	2686
grlsLFULS700	Female	Suburban	IntactFemale	Intact	7	Negative	6	14.9	12.5	500	500	7875	251	3625
grlsAT76IAA	Female	Suburban	NeuteredFemale	Neutered	7	Negative	6.6	16.3	11	220	330	7150	354	3300
grlsZSMLMUPP	Male	Rural	IntactMale	Intact	6	Negative	6	14.6	8.7	87	783	4176	212	3654
grlsJR7RHDYY	Female	Rural	IntactFemale	Intact	9	Negative	6.5	15.4	13.9	695	556	6950	327	5699
grls8CYZW2VV	Female	Rural	IntactFemale	Intact	25	Negative	6.5	16	10.5	315	315	6930	553	2940
grls7ZH3Y8BB	Female	Rural	IntactFemale	Intact	7	Negative	6.1	14.8	12.7	254	381	7112	448	4953
grlsKW598GUU	Male	Suburban	NeuteredMale	Neutered	14	Negative	7.2	17.3	10.2	204	408	6528	288	3060
grls3I2UQLDD	Female	Suburban	NeuteredFemale	Neutered	8	Negative	6.5	15.5	6.3	126	252	3213	295	2709
grlsZ621CMM	Female	Rural	NeuteredFemale	Neutered	6	Negative	6.1	14.2	12.2	0	1220	5978	286	5002
grls5AEVL2JJ	Female	Rural	IntactFemale	Intact	10	Negative	7.1	16.7	11.3	113	339	5763	263	5085
grls63ITE4KK	Female	Urban	IntactFemale	Intact	8	Negative	5.8	13.9	9.9	495	297	4752	265	4356
grlsV0UTT8EE	Female	Suburban	NeuteredFemale	Neutered	16	Negative	7.6	18.7	9	90	270	5490	330	3150
grlsCD3EHDZZ	Male	Suburban	NeuteredMale	Neutered	25	Negative	6.1	16.1	11.7	0	117	10179	187	1404
grlsMJNP84JJ	Male	Urban	IntactMale	Intact	14	Negative	7.6	18.2	11.1	777	444	5328	242	4551
grlsSZWUUXUU	Female	Rural	NeuteredFemale	Neutered	17	Positive	6.9	17.8	13.3	266	1330	5719	250	5985
grls52T7KVUU	Female	Suburban	NeuteredFemale	Neutered	15	Negative	7.2	17.8	6.2	62	124	3038	238	2976
grlsU7K9XQ11	Male	Rural	IntactMale	Intact	10	Negative	6.4	15.7	13.9	0	834	9174	206	3892
grlsLPHY9WW	Female	Urban	NeuteredFemale	Neutered	25	Negative	7.1	17.3	8.7	261	261	4785	316	3393
grls31GREDLL	Male	Suburban	NeuteredMale	Neutered	23	Negative	6.9	17.1	7.3	511	219	3504	155	3066
grls81IZ2ZRR	Female	Urban	NeuteredFemale	Neutered	16	Positive	7	17.3	6.4	128	192	3328	199	2688
grlsPJLBR00	Male	Rural	NeuteredMale	Neutered	30	Negative	6.7	16.5	11.3	113	565	9153	234	1469
grlsS7AZ3O33	Female	Suburban	IntactFemale	Intact	11	Negative	5	12.2	9	360	360	4770	290	3510
grls9VGH9WKK	Male	Suburban	IntactMale	Intact	15	Negative	NA	NA	NA	NA	NA	NA	NA	NA
grlsXNWIIR22	Male	Suburban	NeuteredMale	Neutered	24	Negative	6.8	17.3	5.6	224	168	3528	224	1680
grlsLEL2TR77	Female	Suburban	NeuteredFemale	Neutered	18	Negative	6.5	15.5	6.2	372	124	3720	153	1984
grlsRSFVQY99	Female	Rural	IntactFemale	Intact	6	Negative	7	16.3	11	330	220	6270	285	4180
grlsM1IE4PUU	Female	Rural	NeuteredFemale	Neutered	7	Negative	6.9	17.4	12.9	774	516	7869	252	3741
grlsLOD261WW	Female	Suburban	IntactFemale	Intact	6	Negative	5.6	13.3	11.1	111	555	5883	328	4551
grlsCCG2I3EE	Male	Rural	IntactMale	Intact	14	Negative	6	13.9	6.5	325	130	3965	286	2080
grlsLLM6JK33	Male	Suburban	IntactMale	Intact	24	Negative	7	17.7	6.2	62	434	3844	182	1860
grlsHXB7BKTT	Male	Rural	IntactMale	Intact	7	Negative	6.2	15.5	14.5	290	580	10295	287	3335
grlsHFIF9I22	Male	Suburban	IntactMale	Intact	14	Negative	6.3	14.9	13.4	402	536	7102	320	5360
grlsBAR8INCC	Female	Urban	IntactFemale	Intact	11	Positive	7.2	16.7	16.2	162	972	11826	459	3240
grlsMFNUID33	Female	Rural	IntactFemale	Intact	7	Negative	6.1	14.4	12.2	1220	488	4758	332	5734
grlsI46Y0RZZ	Male	Suburban	NeuteredMale	Neutered	10	Negative	6.4	15.4	11.4	114	1026	5016	248	5244
grlsQO2Z3VII	Male	Suburban	IntactMale	Intact	11	Negative	7.7	19	13.8	138	276	9522	199	3864
grlsR4B2BTJJ	Male	Rural	IntactMale	Intact	7	Negative	5.1	12.1	8	320	320	3040	127	4320
grlsXJJYJX77	Female	Rural	IntactFemale	Intact	14	Negative	6	15.3	10.3	412	309	6386	336	3193
grlsU3Y3B3WW	Male	Rural	IntactMale	Intact	14	Positive	6.4	16.1	13.8	1656	552	8280	346	3312
grlsBFQIWUMM	Male	Suburban	NeuteredMale	Neutered	23	Positive	6.1	14.9	8.8	264	352	4136	247	4048
grlsWT8OIZZZ	Female	Suburban	IntactFemale	Intact	17	Negative	6	15.7	8	320	240	4640	245	2800
grlsXC3VFX77	Male	Urban	NeuteredMale	Neutered	8	Negative	5.7	14.4	13.4	402	536	6700	249	5762
grls69OEY100	Female	Rural	IntactFemale	Intact	13	Positive	7.6	18.2	11.8	354	354	8024	242	3068
grlsHNVCL3TT	Male	Suburban	IntactMale	Intact	11	Negative	6.6	15.8	10	0	900	5500	229	3600
grlsLHBQV33	Male	Suburban	NeuteredMale	Neutered	20	Negative	6.5	15.6	7.9	474	237	3871	231	3318
grlsCZWY5277	Female	Rural	IntactFemale	Intact	10	Negative	6.5	15.9	11.4	228	570	6840	253	3762
grls7DIQZ866	Male	Suburban	NeuteredMale	Neutered	21	Negative	6.8	16.3	6.6	792	198	2310	247	3300
grls75UON7VV	Male	Suburban	NeuteredMale	Neutered	24	Negative	5.3	13.5	4.1	41	205	1599	166	2255
grls8VHISVYY	Male	Suburban	NeuteredMale	Neutered	25	Negative	5.3	13.1	6.7	335	134	4690	205	1541
grls2XGEZCC	Male	Suburban	NeuteredMale	Neutered	12	Negative	6.4	15.7	10.8	216	432	5616	223	4536
grlsX277Y1GG	Male	Rural	IntactMale	Intact	12	Negative	6	15.3	12.7	762	508	8255	247	3175
grls9UIMNCJJ	Female	Rural	IntactFemale	Intact	19	Negative	6.8	16.1	9.3	558	279	4743	213	3720
grlsXH96IWEE	Male	Suburban	NeuteredMale	Neutered	7	Negative	NA	NA	NA	NA	NA	NA	NA	NA
grlsAC0D6488	Male	Rural	NeuteredMale	Neutered	7	Negative	6.2	15.1	11.1	0	1221	6660	278	3219
grlsYFLNL9WW	Male	Urban	IntactMale	Intact	16	Negative	5.9	15.1	13.2	132	660	9240	226	3168
grlsE9TRQCQQ	Female	Rural	IntactFemale	Intact	22	Negative	6.4	16	11.8	1416	354	7670	335	2360
grlsNLA1YVWW	Female	Rural	IntactFemale	Intact	11	Negative	6.1	15	15	150	1200	8550	302	5100
grlsSJBWAI	Female	Rural	NeuteredFemale	Neutered	15	Negative	7.1	17.7	9.4	376	282	5076	181	3572
grlsW10MD0NN	Male	Suburban	NeuteredMale	Neutered	19	Negative	7.7	18.4	7.7	154	154	4543	253	2849
grlsYID06966	Male	Rural	IntactMale	Intact	25	Negative	7.7	18.8	9	270	180	5670	175	2880
grlsNWQLV911	Male	Suburban	NeuteredMale	Neutered	17	Negative	6.7	17.5	9.5	380	380	6270	255	2375
grlsALG7L6EE	Male	Suburban	IntactMale	Intact	8	Negative	5.9	13.7	8.1	81	648	4860	303	2511
grlsV1BY0FBB	Female	Rural	NeuteredFemale	Neutered	11	Negative	6.2	15.7	8.7	174	261	5133	294	3132
grls67WPRHYY	Male	Suburban	IntactMale	Intact	22	Negative	6.7	17.1	7.6	76	456	5472	262	1596
grlsSVE0BJPP	Female	Suburban	IntactFemale	Intact	8	Negative	5.8	13.6	16.9	169	1014	9802	267	5915
grlsIZERCUKK	Male	Suburban	IntactMale	Intact	14	Negative	7.6	17.9	11.2	336	448	6608	185	3808
grlsZPSKL3JJ	Male	Suburban	NeuteredMale	Neutered	18	Negative	7	16.7	9.2	276	184	5152	199	3588
grlsD2UEU522	Male	Urban	NeuteredMale	Neutered	10	Positive	5.7	14.3	10.7	535	535	5671	203	3959
grls1L6U61SS	Male	Rural	NeuteredMale	Neutered	6	Negative	6	13.7	13.7	137	822	7535	256	5069
grlsGOGQD1JJ	Female	Suburban	IntactFemale	Intact	21	Negative	6.6	15.4	9.2	184	276	5704	291	3036
grlsDYWJHX99	Female	Suburban	IntactFemale	Intact	19	Negative	6.5	15.3	12.1	121	1089	7502	347	3388
grls79DLVC77	Female	Suburban	NeuteredFemale	Neutered	17	Negative	6.2	15.7	6.7	268	201	3752	160	2479
grls04O1IQ00	Female	Suburban	IntactFemale	Intact	6	Positive	5.8	14.4	7.2	144	504	3816	297	2736
grlsV8FJDD22	Male	Suburban	IntactMale	Intact	6	Negative	5.4	12.9	9.9	297	396	6138	238	3069
grlsK84M6ENN	Female	Suburban	IntactFemale	Intact	18	Negative	7.1	17.6	8.1	486	162	4698	229	2754
grlsZP2OXS55	Female	Suburban	IntactFemale	Intact	19	Negative	6.3	15.4	9.1	91	728	5460	230	2821
grlsWIH4ZJ11	Female	Rural	IntactFemale	Intact	24	Negative	7.8	19.1	5.4	702	162	2538	59	1998
grlsL428H277	Male	Rural	IntactMale	Intact	8	Negative	5.9	15	9.5	380	380	5130	185	3610
grlsPYD0T2BB	Male	Suburban	NeuteredMale	Neutered	20	Negative	7	16.4	10.3	103	309	7931	231	1957
grlsSDY9YAFF	Male	Suburban	NeuteredMale	Neutered	24	Negative	7.7	18.3	8.6	344	344	5590	147	2322
grlsCJGY1Z99	Female	Suburban	IntactFemale	Intact	16	Negative	6.4	16.2	9.9	594	297	4851	243	4059
grls4XHMR99	Female	Suburban	IntactFemale	Intact	9	Negative	6.7	15.6	9.3	279	279	4464	278	4278
grls2C2PTLPP	Female	Rural	IntactFemale	Intact	15	Negative	6	15	9.5	475	285	5225	272	3515
grlsC9WEFL11	Female	Suburban	IntactFemale	Intact	6	Negative	6	14.4	10.2	102	306	6018	334	3774
grlsGNSPADYY	Male	Suburban	NeuteredMale	Neutered	15	Negative	7.4	18.7	9.9	396	297	4950	256	4257
grls5TTBTYY	Male	Suburban	NeuteredMale	Neutered	21	Negative	6.4	15.4	6.3	315	126	3654	158	2205
grlsN09TPIMM	Male	Suburban	NeuteredMale	Neutered	22	Negative	7.4	18.4	8.4	84	672	4620	255	3024
grls4PEV98TT	Female	Urban	NeuteredFemale	Neutered	23	Negative	7.2	18.9	6.5	65	195	3575	246	2665
grls5KFD0PNN	Female	Rural	IntactFemale	Intact	16	Negative	6	15.4	19.9	0	1592	14527	402	3781
grlsEORZPA88	Female	Suburban	NeuteredFemale	Neutered	15	Negative	7	18	8.1	729	405	4050	163	2916
grls48JENUHH	Female	Rural	IntactFemale	Intact	20	Negative	4.9	12.2	6.7	469	134	4489	69	1608
grls64EPIG88	Female	Suburban	NeuteredFemale	Neutered	10	Negative	6	14.7	9.1	91	637	3913	252	4459
grls8XUFKT22	Female	Rural	IntactFemale	Intact	22	Negative	6.1	15	8.7	0	1044	5046	382	2610
grls80B7G5OO	Male	Suburban	IntactMale	Intact	16	Negative	7	16.6	13.7	137	1096	7124	280	5343
grlsVEATHNJJ	Male	Suburban	IntactMale	Intact	6	Negative	5.6	13.7	12.5	250	375	7500	271	4250
grlsLWVGDNDD	Female	Suburban	IntactFemale	Intact	11	Negative	6.3	15.9	11	0	880	6160	390	3960
grlsIRNI2MQQ	Female	Suburban	IntactFemale	Intact	6	Negative	6.2	15.7	7.4	296	296	4588	268	2220
grlsFD8LVQNN	Female	Suburban	NeuteredFemale	Neutered	11	Negative	7.4	18.5	12.2	122	488	7808	216	3782
grls1GO7OVJJ	Female	Suburban	IntactFemale	Intact	16	Negative	6.8	15.6	9.5	95	570	7030	232	1805
grlsD6LX6AXX	Female	Rural	IntactFemale	Intact	11	Negative	5.8	14.8	9.3	465	279	4464	297	4092
grls5WX99411	Male	Suburban	IntactMale	Intact	17	Positive	7	16.3	13	260	260	8710	169	3770
grls4S74XVPP	Male	Suburban	NeuteredMale	Neutered	16	Negative	6.9	17.1	14.2	284	426	8946	167	4544
grlsKXF1CG11	Male	Suburban	IntactMale	Intact	6	Negative	6	14.3	9.4	470	376	4794	202	3760
grlsWYYDW7TT	Female	Suburban	NeuteredFemale	Neutered	24	Negative	6.6	16.1	13	130	520	7150	265	5200
grlsLOMQBXZZ	Male	Rural	IntactMale	Intact	15	Positive	6.6	16.9	13	1430	780	7930	258	2860
grlsHRHVYENN	Male	Suburban	NeuteredMale	Neutered	23	Negative	6.2	14.7	9	630	180	4680	238	3510
grls2UBPOZ	Female	Rural	IntactFemale	Intact	16	Negative	6.4	16.1	11.1	333	333	5439	224	4995
grls2GVZEY99	Female	Suburban	IntactFemale	Intact	6	Positive	6.5	15.6	12.4	372	372	7564	234	4092
grlsQOZ5CYTT	Male	Suburban	IntactMale	Intact	11	Negative	6.3	16	8.8	704	352	4928	218	2816
grls056TCYEE	Female	Suburban	IntactFemale	Intact	13	Negative	6.6	16.1	12	840	360	6360	440	4440
grlsCY2LWWTT	Male	Suburban	IntactMale	Intact	23	Negative	7	17.4	7.3	146	803	3942	93	2336
grlsJ8GW5GBB	Male	Suburban	NeuteredMale	Neutered	23	Negative	6.6	17	6	420	180	2880	165	2520
grls908SFTT	Female	Suburban	IntactFemale	Intact	6	Negative	5.5	13.2	12.4	248	620	7068	256	4464
grlsPHP5TVTT	Female	Rural	IntactFemale	Intact	15	Negative	6.2	14.7	12.9	516	387	5805	288	6192
grlsHJVCGCQQ	Female	Urban	NeuteredFemale	Neutered	6	Negative	5.5	13.6	9.1	364	455	3731	269	4550
grlsAR4XMH00	Male	Rural	IntactMale	Intact	23	Negative	7.1	18.1	11.5	345	345	7935	343	2875
grlsKY7MW200	Male	Suburban	NeuteredMale	Neutered	9	Negative	5.9	14.6	13.2	528	660	8052	204	3960
grlsGYJYDRBB	Male	Suburban	IntactMale	Intact	17	Negative	6.9	16.2	9.5	285	285	6175	309	2755
grlsPL19YDHH	Female	Rural	IntactFemale	Intact	13	Negative	5.6	14.2	13.1	1179	393	7598	379	3930
grlsXRMCGIKK	Female	Suburban	NeuteredFemale	Neutered	15	Negative	6.2	14.6	8.6	430	258	4902	205	3010
grls93RRG9VV	Female	Rural	IntactFemale	Intact	28	Negative	5.8	14.1	9.5	95	665	5985	410	2755
grlsKUEUNUEE	Female	Rural	NeuteredFemale	Neutered	23	Negative	6.6	16.9	8.9	89	979	5874	134	1958
grls6ZMXKHGG	Female	Urban	IntactFemale	Intact	6	Negative	6.2	14.2	11	220	330	5720	378	4730
grlsJJI3UZZ	Male	Rural	IntactMale	Intact	6	Negative	5.9	13.6	9.8	392	294	4704	254	4410
grls55LQIG66	Male	Rural	IntactMale	Intact	8	Negative	6.8	17	14.1	282	1128	8319	322	4371
grlsAG62ARQQ	Female	Suburban	NeuteredFemale	Neutered	18	Negative	6.8	16.2	7.3	0	584	3796	280	2920
grlsFJCZDEAA	Male	Suburban	IntactMale	Intact	6	Negative	5.4	12.7	9.1	910	364	5369	195	2457
grlsCS2D2W88	Male	Suburban	NeuteredMale	Neutered	16	Negative	7.1	17.1	14.6	146	730	11096	267	2628
grlsVX7VGDWW	Female	Rural	NeuteredFemale	Neutered	20	Negative	7.3	17.9	7.9	553	316	3713	193	3318
grlsY3FOVPJJ	Female	Rural	NeuteredFemale	Neutered	17	Negative	7.1	16.6	6.6	264	198	3102	292	3036
grlsD2EUN3FF	Female	Suburban	NeuteredFemale	Neutered	18	Negative	7.5	18.4	10.6	636	530	5936	310	3498
grlsJTJ5IIMM	Male	Suburban	NeuteredMale	Neutered	13	Negative	6.8	17.7	7	420	140	3430	285	3010
grls3N5D0C33	Female	Suburban	IntactFemale	Intact	6	Negative	6.2	14.7	9.2	460	368	5980	157	2392
grls1P46DHYY	Female	Suburban	IntactFemale	Intact	6	Negative	5.6	13.5	8	160	240	3920	229	3680
grls4ZXH6D33	Female	Suburban	IntactFemale	Intact	23	Negative	5.9	13.9	10.4	208	312	6032	205	3848
grls0TA2I2SS	Male	Suburban	IntactMale	Intact	21	Negative	8.2	19.2	10.3	309	309	6489	213	3193
grls8SZ0PLUU	Female	Suburban	NeuteredFemale	Neutered	17	Negative	7.1	17.5	6.7	402	201	3417	232	2680
grlsPQ4WE311	Female	Suburban	IntactFemale	Intact	7	Negative	5.6	14.3	7.5	75	525	3975	234	2925
grlsMU6JQ8HH	Male	Suburban	IntactMale	Intact	6	Negative	6.6	14.6	8.9	356	356	3827	338	4361
grlsFK1K1D00	Male	Rural	IntactMale	Intact	6	Positive	5.4	13.1	14.7	588	441	6321	186	7203
grlsE8RVQB00	Male	Suburban	NeuteredMale	Neutered	24	Negative	7.1	17.7	11	110	770	6050	267	4070
grls9HB14OLL	Female	Rural	NeuteredFemale	Neutered	6	Negative	5.8	13.7	11.1	0	1776	5772	254	3552
grlsUEQ2C066	Male	Rural	IntactMale	Intact	15	Negative	6.7	16.5	8.8	88	792	4576	285	3344
grlsS5SQKJYY	Male	Suburban	IntactMale	Intact	9	Negative	6.4	15.7	13.8	138	690	11178	273	1794
grlsZBL5PYTT	Male	Suburban	NeuteredMale	Neutered	14	Negative	6.4	15.8	7.9	474	237	4187	193	3002
grlsRNPT4TKK	Female	Suburban	IntactFemale	Intact	7	Negative	5.9	15.8	9.6	96	480	6144	245	2880
grlsT54MH6FF	Female	Suburban	NeuteredFemale	Neutered	8	Negative	6.7	16.2	9.6	96	768	5760	270	2976
grlsTPL1L00	Male	Rural	NeuteredMale	Neutered	9	Negative	6.6	16.4	13.5	135	540	8100	198	4725
grlsZF39RYXX	Female	Suburban	NeuteredFemale	Neutered	16	Negative	6.7	16.3	6.9	138	207	4071	202	2484
grlsSLRBVZJJ	Female	Suburban	NeuteredFemale	Neutered	11	Negative	7	17.7	8.9	178	267	4450	255	4005
grlsLIEKQXGG	Male	Suburban	IntactMale	Intact	7	Negative	6.5	15	10.3	309	412	5974	301	3605
grlsY9V8LZAA	Female	Suburban	IntactFemale	Intact	14	Negative	6.5	16.3	8.1	162	243	4536	213	3159
grlsU1JQ5L88	Male	Rural	IntactMale	Intact	6	Negative	5.7	13.7	12.3	492	615	6888	245	4305
grlsS5MPFKJJ	Female	Suburban	NeuteredFemale	Neutered	22	Negative	7.8	19.6	10.7	428	321	5136	197	4815
grls5JU4OLUU	Male	Suburban	NeuteredMale	Neutered	8	Negative	5.4	13.1	12	240	360	5520	207	5880
grls2VOVUYFF	Male	Rural	NeuteredMale	Neutered	23	Negative	6.7	16.2	10	700	500	5900	258	2800
grlsK78Y8VV	Female	Urban	NeuteredFemale	Neutered	18	Negative	6.3	16.2	9.7	388	388	4753	189	4171
grlsJ9DGO3MM	Female	Rural	NeuteredFemale	Neutered	21	Negative	7.3	17.5	6.4	384	128	3392	180	2496
grlsSSZ8O6EE	Female	Suburban	IntactFemale	Intact	6	Negative	5.5	12.8	10.5	525	420	5985	214	3570
grlsIN2KQ44	Male	Suburban	IntactMale	Intact	23	Negative	6.6	16.2	12.2	366	488	8052	215	3294
grlsKK91TIOO	Male	Urban	IntactMale	Intact	9	Negative	6	14.8	8.3	249	166	4731	173	3154
grlsSWL86DJJ	Male	Suburban	IntactMale	Intact	8	Negative	6	14.9	11.8	118	354	5900	191	5428
grlsC2RLTS11	Male	Rural	IntactMale	Intact	9	Negative	5.6	12.7	10.7	214	321	7918	71	2247
grlsYTIKZWII	Female	Suburban	NeuteredFemale	Neutered	21	Negative	7	17.3	9.3	744	465	5301	163	2790
grlsS2GRBLSS	Female	Suburban	IntactFemale	Intact	6	Negative	5.5	13.3	10.2	204	714	5202	279	3978
grls1B9PK7YY	Female	Suburban	IntactFemale	Intact	7	Negative	6.2	15.3	10.5	105	1155	5670	187	3570
grls9V5Q6Q55	Male	Rural	IntactMale	Intact	7	Negative	6.1	14.8	8.6	516	258	4558	278	3268
grlsMQHRNQYY	Male	Suburban	NeuteredMale	Neutered	9	Negative	6.4	16.1	11.9	595	476	6069	183	4760
grlsBSITAQKK	Male	Suburban	NeuteredMale	Neutered	6	Negative	4.5	10.3	7.1	284	355	2414	284	4047
grls5Q9DCLWW	Male	Suburban	NeuteredMale	Neutered	17	Negative	5.9	15.8	9.8	490	294	4900	212	4116
grls5H4WI944	Male	Rural	IntactMale	Intact	24	Negative	6.6	16.1	7.4	370	222	3478	235	3330
grlsYEL9JU22	Male	Urban	IntactMale	Intact	7	Negative	NA	NA	NA	NA	NA	NA	NA	NA
grlsHDGGZ6VV	Male	Suburban	IntactMale	Intact	7	Negative	6.3	14.9	14	0	1120	7140	263	5740
grlsL11M8L44	Male	Suburban	IntactMale	Intact	20	Negative	6.7	16.9	11.3	565	226	7458	175	3051
grlsLK1QBDD	Female	Rural	NeuteredFemale	Neutered	14	Negative	6.2	15.8	10.9	872	327	6758	191	2943
grlsNGV9RZOO	Male	Suburban	NeuteredMale	Neutered	26	Negative	5.1	12.5	6.2	248	434	4464	77	1054
grlsHCP7ZBNN	Male	Urban	NeuteredMale	Neutered	10	Negative	6.7	15.7	10.1	1111	303	4444	260	4242
grlsD3VDRN66	Male	Suburban	NeuteredMale	Neutered	24	Negative	7.1	17.9	6.9	276	276	4278	189	2070
grls0XFD2S00	Male	Urban	NeuteredMale	Neutered	10	Positive	5.6	14.1	13.5	270	675	7830	298	4725
grlsG9A3FG00	Male	Rural	IntactMale	Intact	6	Positive	5.6	14.1	19.1	382	573	12606	357	5539
grlsTGEU6344	Female	Urban	NeuteredFemale	Neutered	23	Negative	7.2	16.9	7	280	350	3850	186	2520
grlsIFPY0Y33	Female	Suburban	IntactFemale	Intact	7	Negative	6.2	14.4	9.1	182	364	4459	270	4095
grlsUNS02400	Female	Suburban	NeuteredFemale	Neutered	17	Negative	7.8	18.9	9.2	184	276	5888	283	2852
grlsXJ8W6V11	Male	Urban	IntactMale	Intact	16	Negative	5.7	14.6	25	1000	1000	19000	204	4000
grlsDMW43200	Male	Rural	IntactMale	Intact	7	Negative	6.7	15.6	15	750	450	7500	275	6300
grlsJ4FI48NN	Female	Suburban	NeuteredFemale	Neutered	7	Negative	5.7	14	9.5	760	285	4465	276	3990
grls68GFCHRR	Female	Suburban	NeuteredFemale	Neutered	6	Negative	5.8	13.8	9	270	450	5310	215	2880
grlsC8YKMAKK	Male	Suburban	IntactMale	Intact	14	Positive	6.3	15.7	7.3	73	730	4453	244	2044
grls4RG88OII	Male	Rural	IntactMale	Intact	16	Negative	6.8	16.2	11.4	570	228	7980	256	2622
grlsQSRQX0ZZ	Female	Suburban	NeuteredFemale	Neutered	11	Negative	6	14.7	6.6	198	264	4092	233	2046
grlsLPJ4PKTT	Female	Suburban	NeuteredFemale	Neutered	23	Negative	7.1	16.8	9.6	480	384	5952	245	2784
grlsQGR0BLLL	Female	Suburban	IntactFemale	Intact	23	Negative	7.8	19.4	7.2	144	288	4032	195	2736
grlsEYJWKWMM	Female	Suburban	IntactFemale	Intact	6	Negative	6	14.3	10	100	600	5500	224	3800
grlsBGU05VFF	Female	Suburban	IntactFemale	Intact	16	Negative	7.6	17.3	13.6	544	816	7888	279	4352
grlsD5552K66	Male	Urban	IntactMale	Intact	6	Positive	6	13.7	16.7	334	668	7849	264	7849
grlsXZTX3HBB	Male	Urban	IntactMale	Intact	24	Negative	6	14.5	8.9	267	445	5785	149	2403
grls1G0BXJAA	Male	Suburban	NeuteredMale	Neutered	9	Negative	6.8	15.2	14.8	444	888	10804	230	2664
grls6XPWTUDD	Female	Suburban	IntactFemale	Intact	8	Negative	6.7	16.7	7.3	73	219	4015	347	2993
grls4OPYXWW	Female	Suburban	IntactFemale	Intact	6	Negative	7	16.5	9.9	198	297	5148	276	4257
grls2RDG4699	Female	Rural	NeuteredFemale	Neutered	9	Negative	6.6	15.6	9.6	288	480	3936	279	4896
grls8IY6PXBB	Female	Suburban	IntactFemale	Intact	7	Negative	6.1	14.6	10.3	0	618	5974	237	3605
grlsITBPWOUU	Female	Urban	IntactFemale	Intact	7	Negative	6.9	16.1	10.8	216	324	4968	262	5292
grlsI3AT2X55	Male	Suburban	IntactMale	Intact	6	Negative	6.2	15.3	10.5	210	315	6510	257	3465
grlsYRLJ3P55	Female	Suburban	IntactFemale	Intact	9	Negative	6.6	16.8	10.8	108	432	6480	272	3780
grlsIRTGIVTT	Male	Urban	IntactMale	Intact	7	Negative	6.6	15.7	9.8	98	980	4900	240	3724
grlsGB9P9CGG	Male	Suburban	IntactMale	Intact	32	Negative	NA	NA	NA	NA	NA	NA	NA	NA
grlsLYXE35WW	Male	Suburban	NeuteredMale	Neutered	6	Negative	5.6	13.3	9.1	364	546	5278	222	2912
grlsGULYUQ55	Female	Urban	NeuteredFemale	Neutered	11	Negative	6.7	16.9	11.3	452	452	6102	309	4294
grls09FYB3II	Male	Rural	IntactMale	Intact	12	Negative	6.9	15.7	12.4	124	868	6696	247	4712
grlsPDRIOFQQ	Female	Rural	IntactFemale	Intact	22	Negative	6.7	16.5	5.9	177	177	3894	160	1652
grls5Q2QZUSS	Female	Urban	IntactFemale	Intact	7	Positive	5.7	12.9	11.8	354	354	5664	205	5428
grlsBKW0MYKK	Male	Rural	NeuteredMale	Neutered	15	Negative	5.5	13.7	6.6	330	264	3960	184	2046
grls92KYJ99	Female	Rural	NeuteredFemale	Neutered	6	Negative	6	14.8	10.4	208	312	5928	255	3952
grls494T1OXX	Male	Urban	NeuteredMale	Neutered	6	Negative	6.3	14.8	14.7	294	588	9996	188	3822
grls39MINWYY	Male	Suburban	IntactMale	Intact	12	Positive	5.8	13.6	9.6	672	384	5184	295	3360
grlsRR51DATT	Male	Suburban	IntactMale	Intact	15	Negative	6.7	16.8	13.7	137	1233	8905	308	3425
grlsWHAB5BGG	Female	Suburban	NeuteredFemale	Neutered	22	Negative	6	14.8	12.4	744	620	7316	204	3720
grlsLQB8A0FF	Male	Rural	IntactMale	Intact	6	Negative	6.3	14.1	12.6	252	630	7182	237	4536
grlsYBRSB577	Male	Suburban	IntactMale	Intact	17	Negative	7.9	18.8	10.6	106	212	6360	196	3922
grlsCLT9V7YY	Female	Rural	IntactFemale	Intact	6	Negative	6.4	15.7	10.7	428	642	5029	276	4601
grlsVETQM7UU	Female	Rural	NeuteredFemale	Neutered	8	Negative	6.1	14.1	11.9	476	476	5117	345	5831
grls52ZAXOFF	Female	Suburban	IntactFemale	Intact	16	Negative	6.7	16.7	12.6	756	378	7308	471	4158
grls7MGT13UU	Female	Urban	IntactFemale	Intact	29	Negative	5.6	14.4	7.5	75	975	4425	272	2025
grls2JD757FF	Male	Rural	NeuteredMale	Neutered	15	Negative	6.9	16.6	8.2	328	328	4264	206	3280
grlsSIXR2RMM	Male	Rural	NeuteredMale	Neutered	6	Positive	6.4	15.3	10.2	204	408	4794	252	4794
grls54KD2OTT	Female	Rural	NeuteredFemale	Neutered	6	Negative	6.4	15.7	11.4	0	1026	5586	271	4788
grlsMGT6NY55	Female	Rural	IntactFemale	Intact	23	Negative	5.6	13.6	7.1	213	142	4047	266	2698
grls75T7OLL	Male	Suburban	IntactMale	Intact	6	Negative	6.8	15.2	13.5	135	540	6345	272	6480
grls5YY3Y33	Female	Urban	IntactFemale	Intact	8	Negative	5.5	13.4	9	270	810	4590	233	3330
grlsIIVSMIHH	Female	Suburban	IntactFemale	Intact	7	Negative	6	14.8	12.6	630	756	7308	155	3906
grls10PF8W99	Male	Suburban	IntactMale	Intact	9	Negative	6	14.2	13.2	0	1188	9108	319	2904
grlsLTT9QPPP	Female	Suburban	NeuteredFemale	Neutered	15	Negative	6.6	15.9	12.2	122	488	9028	223	2562
grlsVX8GDI77	Male	Rural	IntactMale	Intact	10	Negative	6.5	15.9	13.7	548	411	9453	246	3288
grls4JDR1IHH	Female	Rural	IntactFemale	Intact	24	Negative	5.7	14.1	7.6	228	152	4712	135	2508
grlsGQMXI7RR	Female	Suburban	NeuteredFemale	Neutered	17	Negative	7.8	19	9.2	276	276	6256	234	2392
grls57OM3AA	Female	Rural	NeuteredFemale	Neutered	21	Negative	6.8	17.3	9	360	270	4680	224	3690
grlsBHZYGU11	Male	Suburban	NeuteredMale	Neutered	11	Negative	6.5	15.7	22.9	229	1374	17404	259	3893
grls15TTBZKK	Female	Suburban	NeuteredFemale	Neutered	17	Negative	7.3	18.6	7.3	292	219	3139	249	3577
grls2GO1GZOO	Male	Suburban	IntactMale	Intact	6	Negative	5.5	13.6	18.3	915	732	11163	229	5490
grls3230EPZZ	Male	Suburban	IntactMale	Intact	12	Negative	7	17.4	10	200	300	5800	165	3700
grls61SREENN	Female	Suburban	NeuteredFemale	Neutered	15	Negative	6	14.9	8.4	252	252	4956	255	2940
grlsJCL124KK	Female	Rural	IntactFemale	Intact	20	Negative	NA	NA	NA	NA	NA	NA	NA	NA
grls36P85CEE	Male	Suburban	IntactMale	Intact	8	Negative	5.2	12.9	19.9	796	796	14925	246	3383
grlsNCXK27MM	Female	Suburban	IntactFemale	Intact	12	Negative	6.1	15.8	8.2	82	574	4920	284	2624
grlsYWX7H3EE	Female	Suburban	NeuteredFemale	Neutered	21	Negative	6.2	15.8	4.9	49	147	3234	244	1470
grlsNI858BQQ	Female	Suburban	NeuteredFemale	Neutered	20	Negative	6.7	16.1	6.9	138	207	3726	222	2829
grlsD6MIZNUU	Female	Urban	NeuteredFemale	Neutered	17	Negative	6.8	16.8	4.8	96	96	3360	68	1248
grlsPGZBI4BB	Male	Rural	IntactMale	Intact	14	Negative	6.9	16.4	12.2	244	488	7808	223	3660
grlsMNTW6TNN	Male	Suburban	NeuteredMale	Neutered	7	Negative	6	13.7	9.7	97	776	4656	248	4171
grlsK7UKBMWW	Female	Rural	NeuteredFemale	Neutered	16	Negative	7.1	17.5	9.5	0	665	5035	222	3800
grlsVVUVDOPP	Male	Suburban	NeuteredMale	Neutered	6	Positive	5.3	12.5	9.5	95	570	4845	233	3990
grlsT405U4OO	Male	Rural	IntactMale	Intact	22	Negative	6.2	15.2	10.4	936	312	4888	270	4264
grls8B25S277	Female	Rural	IntactFemale	Intact	8	Negative	6.4	15.6	12.1	242	968	6776	266	3993
grls3Z0EKOO	Female	Suburban	IntactFemale	Intact	13	Negative	6.6	15.2	12.2	122	366	7930	340	3782
grlsDIIHGPII	Female	Urban	IntactFemale	Intact	6	Negative	5.3	13	6.3	315	126	3780	153	2079
grlsPWGREB55	Female	Suburban	IntactFemale	Intact	22	Positive	6.2	14.8	12	120	480	7440	431	3960
grlsKVFJT5WW	Female	Rural	IntactFemale	Intact	7	Negative	6	13.8	13.1	131	393	6812	348	5764
grlsCLMHKLXX	Female	Urban	IntactFemale	Intact	16	Negative	6.3	14.7	5.5	330	110	3245	206	1815
grls69UW98GG	Male	Suburban	NeuteredMale	Neutered	8	Negative	5.5	13.3	5	50	450	2650	217	1850
grlsE9GTDPSS	Male	Rural	IntactMale	Intact	6	Negative	6.4	15.9	14	840	280	10360	210	2520
grls8SG6Q511	Male	Suburban	IntactMale	Intact	9	Negative	5.7	13.8	11.2	336	336	7840	243	2688
grlsI19UH466	Male	Urban	NeuteredMale	Neutered	14	Negative	6.9	16.5	10	200	600	4800	109	4400
grls69RHIK33	Female	Rural	NeuteredFemale	Neutered	15	Negative	6.7	16.4	8.4	252	504	5040	164	2604
grlsTJOF8B11	Male	Rural	NeuteredMale	Neutered	18	Negative	7	16.7	8.1	405	648	3888	126	3159
grls7A8CQGCC	Female	Rural	IntactFemale	Intact	15	Negative	6.1	14.3	8.4	84	588	4704	237	3024
grlsJ7SC5A44	Male	Rural	IntactMale	Intact	15	Negative	6.3	15.7	11.6	348	348	7772	169	3132
grlsNKMG0U88	Female	Suburban	IntactFemale	Intact	7	Negative	5.6	13	11.8	1180	472	5074	262	5074
grlsGSRN0HCC	Female	Suburban	IntactFemale	Intact	12	Negative	6.7	16.4	7.5	450	150	4425	86	2475
grlsOESN6EII	Female	Suburban	NeuteredFemale	Neutered	18	Negative	7	16.7	7.8	234	156	4524	174	2886
grlsLE6Y7BPP	Female	Suburban	IntactFemale	Intact	21	Negative	5.8	14.4	14.9	298	596	9834	140	4172
grlsGSB3BQTT	Male	Suburban	IntactMale	Intact	24	Negative	6.7	15.5	18	720	540	13860	252	2880
grls5EO4FJ44	Male	Rural	IntactMale	Intact	10	Negative	6.8	16.2	11.2	560	448	6496	282	3696
grls51QWI4UU	Male	Urban	IntactMale	Intact	9	Negative	7	16.5	13.2	264	528	7128	191	5280
grlsY7YZF3YY	Male	Suburban	IntactMale	Intact	8	Negative	5.5	12.8	11.5	345	345	7705	220	3105
grlsN9USH9SS	Female	Suburban	NeuteredFemale	Neutered	16	Negative	6.3	15.4	9.7	194	388	6111	179	3007
grlsO2Z2E677	Female	Suburban	IntactFemale	Intact	8	Positive	6.4	14.4	15.5	310	310	8215	199	6665
grlsMDS9V00	Male	Suburban	IntactMale	Intact	12	Negative	6.2	14.7	9.6	0	672	4320	154	4608
grlsCYU5TJWW	Female	Suburban	NeuteredFemale	Neutered	17	Negative	6.6	16.3	7.6	228	456	4484	100	2432
grlsFUNUMZSS	Male	Suburban	NeuteredMale	Neutered	23	Negative	6.4	15.2	5	0	100	3100	226	1800
grlsM4LD0UU	Male	Urban	IntactMale	Intact	11	Negative	6.4	15.6	8.6	172	602	4558	221	3268
grlsV2GFQMEE	Female	Suburban	IntactFemale	Intact	6	Negative	6.3	15.8	13.4	134	1206	8040	248	4020
grlsTBRVCWW	Male	Suburban	NeuteredMale	Neutered	16	Negative	6.6	16.6	13.1	131	393	7991	248	4585
grlsT5Z3CLL	Female	Suburban	NeuteredFemale	Neutered	11	Negative	5.8	13.4	5.4	162	162	3726	229	1350
grls8MXMWKDD	Male	Rural	IntactMale	Intact	8	Negative	5.7	14	11.8	472	472	6608	236	4248
grls9G4WHCTT	Female	Rural	IntactFemale	Intact	15	Negative	7.4	17.3	10.2	306	102	5202	129	4590
grls5Q8YPTEE	Female	Suburban	NeuteredFemale	Neutered	16	Negative	5.8	15	7.2	216	144	4104	186	2736
grlsUUEQ1BHH	Male	Suburban	IntactMale	Intact	21	Negative	6.5	16.3	9.1	637	182	5096	150	3185
grlsG40Y3RMM	Male	Suburban	NeuteredMale	Neutered	26	Negative	7.5	18.3	7.9	158	790	5451	298	1501
grlsVC3HXNMM	Female	Suburban	IntactFemale	Intact	23	Negative	7.3	17.7	9	360	180	6660	278	1800
grlsDC6NBZBB	Male	Suburban	IntactMale	Intact	11	Negative	6.2	15.1	8.9	89	534	4450	264	3827
grlsNV52VJBB	Male	Rural	IntactMale	Intact	18	Negative	7.5	17.1	12.4	620	496	7068	241	4216
grlsFC1D8UPP	Female	Suburban	NeuteredFemale	Neutered	16	Negative	6.4	16.2	7.8	390	390	3510	162	3510
grlsUTIBW399	Male	Suburban	NeuteredMale	Neutered	21	Negative	7.3	17.1	8.2	410	328	5494	209	1968
grlsVYWVEBUU	Male	Rural	IntactMale	Intact	7	Negative	6.2	15.1	15.6	468	624	9984	211	4524
grls40Z1Q4TT	Male	Suburban	IntactMale	Intact	15	Negative	5.7	14.1	7.7	231	231	5159	199	2079
grls3Y67N8SS	Male	Suburban	IntactMale	Intact	11	Negative	7	15.5	11	110	330	6600	237	3960
grlsI3WY0077	Male	Rural	NeuteredMale	Neutered	14	Negative	6.6	16.5	6.7	67	603	4288	292	1742
grlsB6123I	Female	Suburban	NeuteredFemale	Neutered	12	Negative	6.5	16	8.7	348	348	5046	157	2958
grlsCQFTVALL	Female	Suburban	NeuteredFemale	Neutered	16	Negative	7	16.9	8	160	240	4320	304	3280
grls3Q4SZH77	Female	Rural	IntactFemale	Intact	9	Negative	5.4	13.1	9.9	198	396	5544	234	3762
grlsQXFVMEE	Male	Suburban	IntactMale	Intact	6	Negative	5.7	13.1	8.4	0	756	4788	305	2856
grls5HZ84SHH	Male	Suburban	IntactMale	Intact	7	Negative	5.7	13.8	7.7	154	308	4004	212	3234
grlsJNJMMZ	Female	Rural	IntactFemale	Intact	8	Negative	6.2	15.2	10.9	109	327	6867	266	3597
grls5KFJEQXX	Female	Suburban	IntactFemale	Intact	8	Negative	6.2	15.3	11.5	230	345	8050	315	2875
grlsSEOXLCQQ	Male	Rural	IntactMale	Intact	10	Positive	6.4	15.4	15.4	154	616	7700	284	6930
grlsUV1U5P22	Female	Urban	IntactFemale	Intact	7	Negative	5.6	13.4	8.7	261	348	4176	242	3915
grlsUYQF2EXX	Male	Suburban	IntactMale	Intact	15	Negative	6.8	16.6	11.8	118	472	6844	217	4366
grlsSPIZL0QQ	Female	Suburban	NeuteredFemale	Neutered	7	Negative	6.7	15.5	12.9	645	516	5805	219	5934
grls7XFLIQOO	Male	Suburban	NeuteredMale	Neutered	15	Negative	6.9	17	9	0	1440	4860	78	2700
grls0Z7K57AA	Male	Rural	IntactMale	Intact	10	Negative	6.7	16.4	11.8	1062	354	4720	165	5664
grlsZH05J9RR	Female	Rural	IntactFemale	Intact	9	Positive	5.7	14.3	8.1	1134	324	3888	144	2754
grls5EAENJGG	Female	Urban	IntactFemale	Intact	7	Negative	6.1	15.8	14.3	286	715	10153	253	3146
grls8AT03KK	Female	Suburban	IntactFemale	Intact	20	Negative	6.1	15.4	7.2	288	288	4896	281	1728
grls3PFMT388	Male	Rural	NeuteredMale	Neutered	7	Negative	6.1	14.3	18.8	376	940	10528	290	6956
grls70CT1KYY	Male	Rural	IntactMale	Intact	6	Negative	5.9	14.4	10.8	540	216	5724	332	4320
grls9MYOR7II	Male	Rural	NeuteredMale	Neutered	21	Negative	6.9	16.6	9.7	194	291	5723	217	3492
grlsDQAAMU55	Female	Suburban	NeuteredFemale	Neutered	6	Negative	5.4	13.8	6.7	67	402	4690	214	1541
grls5ZVIKUJJ	Female	Suburban	IntactFemale	Intact	7	Negative	6.7	16.2	9.8	196	686	4508	203	4410
grlsCCE2SEUU	Male	Rural	IntactMale	Intact	24	Negative	6.7	16.4	9.9	99	297	7623	160	1881
grls1XY17PSS	Female	Rural	IntactFemale	Intact	16	Negative	6.6	15.4	11.5	345	460	7245	289	3450
grlsRGL7RCUU	Female	Suburban	IntactFemale	Intact	22	Negative	4.2	10	6.6	396	132	3234	232	2838
grls46LWI3KK	Male	Suburban	IntactMale	Intact	6	Negative	4.8	11.5	12.6	504	630	6804	341	4662
grlsLTJ1MUBB	Female	Rural	IntactFemale	Intact	19	Negative	6.3	15.8	9.6	0	672	4896	190	4032
grls5JZQZUOO	Female	Rural	NeuteredFemale	Neutered	15	Negative	6.9	16.7	10.1	202	404	5656	216	3737
grlsGD3KTBVV	Female	Rural	IntactFemale	Intact	7	Negative	7	14.2	14.1	0	564	9588	189	3948
grlsL672JEHH	Male	Suburban	IntactMale	Intact	6	Negative	6.3	15	11.3	113	452	6441	171	4294
grlsOH4TYPP	Male	Suburban	NeuteredMale	Neutered	13	Negative	6.8	16.3	15.6	312	468	10764	247	4056
grls84LL93EE	Female	Suburban	IntactFemale	Intact	9	Negative	7.1	16.7	11.2	560	336	8288	303	2016
grlsMDNH1OCC	Male	Rural	NeuteredMale	Neutered	9	Negative	6.6	16.4	9	360	270	3960	201	4410
grlsLJ2VI277	Male	Rural	IntactMale	Intact	7	Negative	5	12.5	9.5	285	665	5035	17	3515
grlsCXY7OWNN	Female	Rural	NeuteredFemale	Neutered	7	Negative	6.2	14.5	10.7	535	321	6313	302	3531
grlsU02GKYQQ	Female	Rural	NeuteredFemale	Neutered	18	Negative	6.6	16.6	9.6	96	768	5280	380	3456
grls879JEY55	Female	Suburban	IntactFemale	Intact	10	Negative	6.3	15.5	8	320	400	5360	174	1920
grlsJ3HY17KK	Male	Suburban	IntactMale	Intact	7	Negative	5.8	14.7	11.5	230	460	6095	247	4715
grlsO2GZCJSS	Female	Suburban	IntactFemale	Intact	6	Negative	7.7	18.1	9.7	0	582	5723	275	3298
grlsQILR1II	Male	Suburban	NeuteredMale	Neutered	24	Negative	5.6	14.5	6.5	390	130	3900	213	2080
grlsQZUDGZ44	Male	Rural	IntactMale	Intact	22	Negative	7	16.8	10.6	106	212	7844	257	2438
grlsU5D03LXX	Female	Suburban	NeuteredFemale	Neutered	10	Negative	6.2	14.8	8.2	164	246	4264	185	3526
grlsPTSB3DRR	Female	Suburban	IntactFemale	Intact	9	Negative	5.8	14.4	11.9	476	595	6188	237	4522
grlsZ4DK0WW	Female	Rural	NeuteredFemale	Neutered	7	Negative	6.3	15.3	9.5	570	190	5510	231	3230
grlsT54AUYOO	Female	Suburban	NeuteredFemale	Neutered	23	Negative	6.9	16.9	5.3	371	212	3180	268	1537
grls6LXU0HAA	Male	Rural	IntactMale	Intact	10	Negative	6.8	15.9	9.8	196	490	6370	233	2744
grlsXJ3IAZHH	Male	Suburban	IntactMale	Intact	18	Negative	7.1	17.1	9.5	760	285	5510	221	2945
grls7CEE0QXX	Female	Suburban	IntactFemale	Intact	15	Negative	7.3	17.5	9.8	0	588	5488	277	3724
grlsZF3EC6BB	Male	Rural	IntactMale	Intact	22	Negative	6.3	15.9	8.3	83	332	5644	163	2241
grls4J747PUU	Female	Suburban	IntactFemale	Intact	9	Negative	6	14.4	8.5	340	340	5525	271	2295
grlsZFDTT5QQ	Male	Suburban	IntactMale	Intact	6	Negative	6.1	14.5	12.6	0	1008	7182	292	4410
grlsX2F2CUTT	Female	Suburban	IntactFemale	Intact	6	Negative	6.1	14.1	8.1	0	405	4374	289	3321
grlsYP33CG88	Male	Rural	IntactMale	Intact	6	Negative	5.4	12.9	12	360	600	6480	307	4560
grls52LTK855	Male	Suburban	IntactMale	Intact	8	Negative	5.6	13	16.6	332	1328	10790	98	4150
grlsHFFAIE55	Female	Suburban	IntactFemale	Intact	24	Negative	6.7	16.7	8.4	84	924	4452	251	2940
grlsMBV2KEUU	Female	Suburban	IntactFemale	Intact	6	Negative	6.1	15.1	7.3	292	1022	2701	75	3285
grls4J0S3OPP	Female	Urban	IntactFemale	Intact	19	Negative	6.4	15.3	9.8	490	294	6370	101	2646
grlsE6FON5	Female	Rural	IntactFemale	Intact	7	Negative	6.3	15.1	9.3	93	372	3813	208	5022
grls2VKC6477	Female	Suburban	IntactFemale	Intact	15	Negative	6.4	15.2	11.2	560	336	6272	318	4032
grls1M18GUHH	Male	Suburban	NeuteredMale	Neutered	22	Negative	7.2	17	6.8	204	136	3400	186	3060
grlsT4OKWOJJ	Male	Rural	IntactMale	Intact	16	Negative	7.2	16.4	12.5	250	375	8000	301	3875
grlsUSU15XX	Male	Suburban	IntactMale	Intact	7	Negative	6.5	15.6	9.6	96	576	5184	210	3744
grlsM6DVEOJJ	Male	Urban	NeuteredMale	Neutered	14	Negative	5.8	13.7	9.1	546	273	6097	160	2184
grlsSPUWEPWW	Female	Suburban	IntactFemale	Intact	20	Negative	6.7	16.4	10.5	210	210	6195	215	3885
grlsRP83F3JJ	Male	Suburban	IntactMale	Intact	16	Negative	6.7	15.7	12.3	738	492	7995	254	3075
grlsOLCVC600	Male	Suburban	IntactMale	Intact	6	Negative	6.3	14.7	13.7	0	1096	7124	204	5480
grlsTDAQ6R00	Male	Suburban	IntactMale	Intact	14	Negative	5.9	15	11.5	230	230	7130	259	3910
grlsLUSXUFJJ	Female	Urban	IntactFemale	Intact	11	Negative	5.4	13	26.7	1068	1335	20292	342	4005
grlsUZM9SRNN	Male	Suburban	NeuteredMale	Neutered	25	Negative	6.2	14.7	5.6	168	112	2856	185	2464
grlsTMQ4QKEE	Female	Suburban	IntactFemale	Intact	7	Negative	6.6	16.4	6.5	65	195	3510	188	2730
grlsSP9PKNFF	Female	Suburban	IntactFemale	Intact	6	Negative	6.1	14	9.9	792	693	3564	294	4851
grlsJ50F6277	Female	Suburban	IntactFemale	Intact	17	Negative	6.8	16.7	10.4	0	728	6448	95	3224
grls67RCT244	Male	Suburban	IntactMale	Intact	8	Negative	5.7	13.7	9.8	294	294	5782	279	3430
grlsDIFKQ033	Male	Urban	IntactMale	Intact	20	Negative	6.5	15.8	8.9	356	267	4717	172	3560
grls6WJ809MM	Male	Suburban	IntactMale	Intact	7	Positive	6.3	14.9	12.9	258	387	6321	226	5934
grlsTCDZZ655	Female	Suburban	NeuteredFemale	Neutered	14	Negative	6.6	15.7	8.2	0	574	4018	253	3608
grlsJRUZH4TT	Male	Rural	NeuteredMale	Neutered	17	Negative	6.8	16.5	8.7	87	783	4698	229	3132
grls3RQFZX	Female	Suburban	IntactFemale	Intact	9	Negative	7	16.8	11.5	690	460	6670	265	3680
grlsASIRG7QQ	Female	Suburban	NeuteredFemale	Neutered	9	Negative	6.7	15.9	9.4	188	564	6110	111	2538
grlsK0IKLM	Female	Suburban	NeuteredFemale	Neutered	23	Negative	6.7	15.8	6.6	264	330	3300	170	2706
grlsFEPIOL55	Male	Suburban	IntactMale	Intact	8	Negative	7	16.9	10.1	0	909	5454	144	3737
grlsYLW7GC55	Female	Suburban	IntactFemale	Intact	7	Negative	6.4	15.5	10.5	315	315	5880	216	3990
grlsUJO0F877	Female	Suburban	NeuteredFemale	Neutered	20	Positive	6.2	16.2	10.1	0	505	4949	272	4646
grls50XIHIEE	Male	Suburban	IntactMale	Intact	6	Negative	5.9	13.1	12.6	126	882	7182	392	4410
grls60TLDVHH	Male	Suburban	IntactMale	Intact	10	Positive	6.2	14.6	7.2	72	144	4968	249	2016
grlsYYGBVB22	Female	Suburban	IntactFemale	Intact	24	Negative	6.4	16.6	7.3	219	292	3504	318	3285
grlsSVIPIZOO	Female	Suburban	IntactFemale	Intact	10	Negative	6.5	16.4	9.6	480	384	4608	183	4128
grls74OZS22	Female	Suburban	NeuteredFemale	Neutered	19	Negative	5.9	15.2	16.2	486	1134	11178	230	3402
grlsOV7BLQBB	Female	Rural	IntactFemale	Intact	7	Negative	5.9	13.7	13.1	262	1834	6550	276	4454
grlsWMVAOPII	Female	Suburban	IntactFemale	Intact	6	Negative	6.5	15.4	8.3	166	166	4731	212	3237
grls0T3Z16YY	Female	Suburban	IntactFemale	Intact	6	Negative	6.4	14.4	9.3	372	465	3906	274	4557
grlsZH9SXWII	Male	Rural	IntactMale	Intact	7	Negative	6	14	8.5	85	1020	4250	286	3145
grlsQKOQHW88	Male	Rural	IntactMale	Intact	6	Negative	6.6	14.6	12.6	378	882	6300	226	5040
grlsPB2PYEE	Female	Suburban	IntactFemale	Intact	13	Negative	7.3	17.8	10.7	107	428	7169	168	2996
grlsIF12B9VV	Female	Suburban	NeuteredFemale	Neutered	14	Negative	7.7	19.5	13.4	0	938	9782	145	2680
grls3JM16ZZZ	Male	Urban	IntactMale	Intact	20	Negative	6.9	17.5	9.3	0	651	6138	194	2511
grls23SK5GWW	Male	Urban	NeuteredMale	Neutered	26	Negative	7.4	17	9.5	0	760	5130	189	3610
grls2HIP6FCC	Male	Suburban	NeuteredMale	Neutered	6	Negative	5.9	13.8	8	0	720	4000	163	3280
grlsH481VBVV	Female	Suburban	IntactFemale	Intact	16	Negative	6.5	15.6	13.2	792	264	5544	271	6600
grlsNJI7TZPP	Male	Suburban	NeuteredMale	Neutered	27	Negative	7	16.7	6.7	402	268	2814	173	3216
grlsFGFIVFXX	Male	Suburban	NeuteredMale	Neutered	19	Negative	6.9	16.1	6.4	256	192	4672	222	1280
grlsHEI0QBOO	Male	Rural	IntactMale	Intact	6	Negative	5.9	14	13.7	0	1233	7261	259	5206
grlsIGWA7XOO	Male	Suburban	IntactMale	Intact	21	Negative	6.5	15.6	9.2	0	828	5060	134	3312
grlsIELLVB99	Male	Rural	NeuteredMale	Neutered	12	Negative	6.7	15.9	8.4	84	588	5376	95	2352
grlsSKCE2M22	Male	Rural	IntactMale	Intact	16	Negative	6.8	16.1	8.1	243	486	4941	123	2430
grlsZY1Z1OSS	Male	Rural	IntactMale	Intact	23	Negative	7	16.7	6.7	268	402	3484	230	2546
grlsI7T0B888	Female	Rural	IntactFemale	Intact	15	Negative	5.6	13.6	14	140	840	8120	125	4900
grls4O03PLJJ	Male	Suburban	IntactMale	Intact	7	Negative	6.1	14.2	14	560	700	7000	219	5740
grlsZQBZX5YY	Male	Rural	NeuteredMale	Neutered	21	Positive	7.3	18	8.4	840	504	5544	163	1512
grlsS6JNNKVV	Female	Rural	IntactFemale	Intact	7	Negative	6.1	14.7	9	0	630	4950	202	3420
grlsMCG4MF66	Male	Suburban	IntactMale	Intact	16	Negative	6	14.8	10	500	400	7900	80	1200
grlsBZN204WW	Female	Rural	IntactFemale	Intact	22	Negative	6.6	17.2	8.3	0	830	4897	251	2573
grls48W4SD66	Male	Rural	IntactMale	Intact	22	Negative	6	14.9	11.2	112	1232	6384	201	3472
grlsME1IJFZZ	Female	Rural	IntactFemale	Intact	25	Positive	6	15.3	12.8	256	640	9344	276	2560
grls1D4EMDQQ	Female	Rural	IntactFemale	Intact	12	Positive	5.9	14.6	10.6	212	424	7102	215	2862
grlsDDQKAZ77	Female	Rural	IntactFemale	Intact	15	Negative	5.8	14.8	11.8	1534	590	7434	157	2242
grls9H8LZW33	Male	Rural	IntactMale	Intact	12	Positive	6	14.6	7.5	375	300	3375	189	3450
grlsVPDBJ344	Male	Suburban	NeuteredMale	Neutered	24	Negative	6.4	16.1	7.3	73	292	4234	93	2701
grlsMAGUW399	Male	Suburban	IntactMale	Intact	6	Negative	5.3	11.9	8	80	800	4400	429	2720
grls7M2P3822	Female	Suburban	NeuteredFemale	Neutered	6	Positive	6.6	14.9	10.8	216	648	4968	179	4968
grls7O2759MM	Male	Rural	IntactMale	Intact	9	Positive	6.7	15.2	11.8	472	590	6490	317	4248
grlsNORN15AA	Female	Urban	NeuteredFemale	Neutered	15	Negative	6.1	14.4	7.6	608	76	3420	177	3496
grlsF87XXUNN	Male	Suburban	IntactMale	Intact	15	Negative	6.7	16.2	8.1	243	567	5832	71	1458
grls01C2L8RR	Female	Rural	IntactFemale	Intact	6	Negative	5.7	14.5	9	810	270	4410	245	3510
grls2T9ONMYY	Female	Suburban	NeuteredFemale	Neutered	6	Negative	5.8	13.7	11.7	468	468	5850	193	4914
grlsM4THSXHH	Female	Suburban	NeuteredFemale	Neutered	6	Negative	4.8	11.8	9.1	546	364	4914	220	3276
grlsRHRNJYHH	Female	Urban	IntactFemale	Intact	8	Negative	7.5	16.9	6.4	256	320	4800	206	1024
grlsC29NCATT	Female	Suburban	NeuteredFemale	Neutered	6	Negative	6.2	14.4	8.9	267	356	4539	183	3649
grls738UX4DD	Male	Suburban	IntactMale	Intact	6	Negative	5.7	13.1	14.8	0	888	9916	249	3996
grlsYW0MLUU	Male	Suburban	IntactMale	Intact	7	Negative	6.3	14.5	11.6	116	464	6380	269	4640
grlsKBC5OMNN	Male	Suburban	IntactMale	Intact	7	Negative	6.7	15.6	13.1	262	524	7991	247	4323
grlsH5J26WOO	Female	Rural	IntactFemale	Intact	14	Positive	6.4	15.6	8.5	935	255	5015	276	2295
grlsW140M811	Female	Rural	IntactFemale	Intact	10	Positive	7.3	16.8	10.2	510	204	5712	337	3774
grls755V4MEE	Male	Suburban	IntactMale	Intact	22	Negative	6.9	16.4	5.1	459	153	2295	75	2193
grlsO1M7NDXX	Female	Rural	NeuteredFemale	Neutered	24	Negative	6.8	17.1	6.2	248	124	3162	169	2666
grlsBCSHFJ44	Male	Suburban	IntactMale	Intact	8	Negative	6.2	14.8	11.1	222	666	6105	191	4107
grlsG2II8RFF	Female	Rural	IntactFemale	Intact	8	Positive	6.4	15.9	22.4	0	1568	13664	267	7168
grlsSFOOAAGG	Female	Urban	IntactFemale	Intact	8	Negative	6.1	14.8	9.9	792	297	4554	170	4257
grlsQUEFMQ88	Male	Suburban	NeuteredMale	Neutered	14	Negative	6.4	15.1	8.5	255	170	5695	200	2380
grlsRRS8E6OO	Female	Suburban	NeuteredFemale	Neutered	7	Negative	5.7	14.1	10.5	105	525	7875	284	1995
grlsT13LR5ZZ	Male	Urban	IntactMale	Intact	13	Negative	5.9	14.6	7.4	222	370	3774	51	3034
grls32HO7KHH	Male	Rural	IntactMale	Intact	13	Negative	6.2	15.3	13.4	402	268	8844	175	3886
grls1P6DGIWW	Male	Suburban	IntactMale	Intact	6	Negative	6.2	15	10.3	309	927	4841	185	4223
grlsYSZQQYUU	Female	Suburban	IntactFemale	Intact	22	Negative	6.4	16.6	9.2	92	1012	5888	218	2208
grlsR2SKA700	Female	Suburban	NeuteredFemale	Neutered	13	Negative	5.9	14.4	7.1	426	284	3692	235	2698
grlsXH1O4977	Male	Suburban	IntactMale	Intact	8	Negative	5.4	13	4.7	376	141	2162	167	2021
grlsJ9IHUPMM	Male	Suburban	NeuteredMale	Neutered	23	Negative	6.9	16.2	8.8	528	616	4664	148	2992
grlsY9D83G11	Male	Suburban	IntactMale	Intact	8	Negative	6	14.4	10.8	108	540	6372	233	3780
grls35ULOSZZ	Male	Suburban	IntactMale	Intact	11	Negative	6.4	15.7	13.5	540	405	8505	273	4050
grlsH79T39GG	Female	Rural	IntactFemale	Intact	21	Negative	5.8	14.3	12.6	1512	630	7434	228	3024
grlsSD7E777	Female	Rural	IntactFemale	Intact	9	Negative	5.4	13.8	13.2	132	1056	8316	312	3696
grlsPA3037CC	Female	Suburban	IntactFemale	Intact	6	Negative	6	15	14.7	294	1029	7938	168	5439
grlsZODSWLFF	Male	Rural	IntactMale	Intact	19	Negative	6.1	15.3	10.1	0	909	6565	258	2626
grls0C4FQC88	Male	Suburban	NeuteredMale	Neutered	18	Negative	7.1	16.6	7	140	140	3360	183	3360
grls1FDQRRR	Female	Urban	IntactFemale	Intact	7	Negative	6.2	15.4	11.4	114	1140	5700	235	4446
grls26PDUYQQ	Female	Suburban	NeuteredFemale	Neutered	19	Negative	6.1	15.3	11.2	336	448	7168	212	3248
grls8O0B18OO	Male	Suburban	IntactMale	Intact	7	Positive	6.1	15.2	10	200	1000	5700	312	3100
grlsTGIYGC55	Male	Rural	IntactMale	Intact	7	Negative	5.8	14	7.8	312	234	3666	219	3588
grlsLV9OWVAA	Female	Rural	IntactFemale	Intact	13	Negative	6.9	16.7	10.3	309	412	6386	192	3193
grlsO9QFC4KK	Male	Urban	IntactMale	Intact	6	Negative	5.2	12.8	13.5	405	270	7020	242	5670
grls47TW3NCC	Male	Urban	NeuteredMale	Neutered	10	Positive	5.9	15	10.5	105	1260	6510	212	2520
grlsH9SXPYLL	Female	Suburban	NeuteredFemale	Neutered	28	Negative	6.4	15.9	5.3	53	106	3710	193	1431
grls8QTRZM88	Male	Suburban	NeuteredMale	Neutered	17	Positive	6.8	17	8.7	522	435	4176	304	3567
grlsQSPZWWW	Female	Suburban	NeuteredFemale	Neutered	16	Negative	7.4	17.8	9.7	194	388	6596	171	2522
grlsNQK8OMM	Male	Suburban	NeuteredMale	Neutered	13	Positive	5.4	13.2	8	640	320	4960	340	2080
grls2PGPY0RR	Male	Suburban	IntactMale	Intact	7	Negative	5.9	13.8	11.7	234	585	5733	218	5148
grlsM4XBMROO	Male	Suburban	IntactMale	Intact	8	Negative	6.3	14.4	13	260	520	8840	228	3380
grlsECC2VNOO	Male	Suburban	IntactMale	Intact	6	Negative	6	14.2	10	200	700	4600	106	4500
grlsV9GCGP33	Male	Suburban	NeuteredMale	Neutered	8	Negative	6.5	14.3	9.7	291	388	6305	309	2716
grls0O6N06KK	Male	Suburban	IntactMale	Intact	16	Negative	7.2	16.6	11.5	230	460	7245	218	3565
grlsUC0R7HMM	Female	Urban	NeuteredFemale	Neutered	28	Negative	7.1	16.6	10.5	0	735	5040	166	4725
grlsP8VUB3JJ	Female	Suburban	NeuteredFemale	Neutered	22	Negative	7.6	18.4	8.9	89	534	4628	217	3649
grlsEL3TT6JJ	Female	Suburban	NeuteredFemale	Neutered	15	Negative	7	16.3	8.5	595	170	4165	229	3570
grlsJKE6Z88	Male	Urban	IntactMale	Intact	10	Negative	6.8	15.8	7.9	79	316	3713	196	3792
grlsMNPI7L11	Female	Suburban	IntactFemale	Intact	7	Negative	5.1	11.8	6.4	128	128	4032	291	2112
grlsU83MFF44	Male	Suburban	IntactMale	Intact	7	Negative	6.2	15.2	10	0	600	4700	289	4700
grls9EQB4555	Male	Suburban	NeuteredMale	Neutered	23	Negative	8.1	18.6	9.5	95	285	5225	250	3895
grlsCHGBV344	Male	Suburban	IntactMale	Intact	6	Negative	5.7	13.1	15.4	154	770	4928	327	9548
grlsIO0AFTMM	Male	Urban	NeuteredMale	Neutered	22	Negative	6.6	16	8.9	356	534	5518	153	2492
grls8LDKQ11	Female	Suburban	IntactFemale	Intact	7	Negative	6.5	15.7	11.1	888	555	6660	294	2997
grlsV3AV5622	Female	Rural	NeuteredFemale	Neutered	14	Negative	6.2	16.7	9.4	376	846	5452	163	2726
grls9TR8GHPP	Female	Rural	NeuteredFemale	Neutered	14	Negative	7.1	17.2	7.3	438	146	3650	212	3066
grlsUH7BTO88	Male	Suburban	IntactMale	Intact	24	Positive	6.5	14.9	8	0	640	4240	197	3120
grlsMK7V1CUU	Female	Suburban	IntactFemale	Intact	8	Negative	6.7	15.4	9.7	97	291	6887	219	2425
grlsZNHICC44	Female	Rural	NeuteredFemale	Neutered	17	Negative	7.7	17.9	7.9	395	316	3634	192	3555
grls31IQ8100	Male	Suburban	IntactMale	Intact	6	Negative	6.4	14.3	12.1	0	1210	6292	202	4598
grlsMG8OL6DD	Male	Suburban	IntactMale	Intact	6	Negative	6.3	15	11.5	575	460	5980	215	4370
grlsNR40CYHH	Male	Rural	NeuteredMale	Neutered	21	Negative	7.8	18.3	7.7	0	1001	3927	111	2772
grlsIDHE9RPP	Female	Rural	IntactFemale	Intact	7	Negative	6.3	15.4	21.9	876	876	16206	216	3942
grlsVKDMBBXX	Female	Suburban	IntactFemale	Intact	9	Negative	6.2	15.5	10	100	900	4900	178	4100
grls5TDRJOZZ	Female	Suburban	IntactFemale	Intact	9	Negative	6.3	16	9.1	182	364	5642	222	2912
grlsR4S22EXX	Female	Suburban	IntactFemale	Intact	8	Negative	6.9	17.4	11.8	708	354	4838	245	5900
grlsK3VILVJJ	Female	Rural	IntactFemale	Intact	13	Negative	6.7	17	9.6	960	192	3936	341	4512
grlsRNBWQ822	Male	Suburban	IntactMale	Intact	7	Positive	5.6	14.6	8.8	528	264	4224	235	3696
grlsO3TR4RHH	Male	Suburban	NeuteredMale	Neutered	23	Negative	6.9	17.3	7.9	158	553	3950	211	3239
grlsQ8S41JJ	Female	Suburban	IntactFemale	Intact	23	Negative	6.1	15.2	11.9	1309	238	5712	211	4641
grls9GCVJT44	Male	Suburban	NeuteredMale	Neutered	16	Negative	7.3	16.5	7.9	0	1027	3950	100	2923
grlsUJLQ5OSS	Female	Rural	NeuteredFemale	Neutered	15	Negative	6.9	16.4	10.5	105	525	6090	241	3780
grlsPKOKG9KK	Female	Suburban	NeuteredFemale	Neutered	10	Negative	6.9	16	7.5	900	375	3750	230	2475
grlsV0BT15XX	Male	Suburban	NeuteredMale	Neutered	8	Negative	5.7	13.1	10.9	109	436	6104	89	4251
grlsZJ5CSD66	Male	Rural	NeuteredMale	Neutered	19	Negative	6.7	16.6	6.7	67	536	3082	113	3015
grlsTVVWBM66	Male	Rural	NeuteredMale	Neutered	12	Negative	7.4	17.8	10.1	0	707	5454	207	3939
grls1SP9QVV	Female	Suburban	NeuteredFemale	Neutered	24	Negative	6.6	16.5	9.3	93	465	4743	306	3999
grls5QUADJVV	Male	Rural	IntactMale	Intact	20	Positive	6.6	15.6	9.8	0	490	7644	267	1666
grlsVOG8H6YY	Female	Rural	IntactFemale	Intact	7	Negative	5.7	12.8	11.6	348	464	6612	367	4176
grls9IT3JWBB	Female	Suburban	NeuteredFemale	Neutered	11	Negative	NA	NA	NA	NA	NA	NA	NA	NA
grlsL314IG66	Female	Rural	IntactFemale	Intact	17	Positive	6.6	15.5	11.8	236	472	6254	324	4838
grlsL5727MQQ	Male	Suburban	IntactMale	Intact	11	Negative	5.8	14.3	13.6	544	544	7752	274	4760
grlsZBP6UW00	Female	Rural	IntactFemale	Intact	20	Negative	5.4	13.3	7.4	222	296	4588	272	2294
grls52EPLTHH	Female	Suburban	IntactFemale	Intact	24	Positive	7.3	17.5	7.6	76	304	5092	249	2128
grls18Y45LVV	Male	Suburban	IntactMale	Intact	13	Negative	6	15	10.8	0	432	8100	106	2268
grlsOOOI48YY	Female	Suburban	IntactFemale	Intact	23	Negative	7.2	17	10.2	306	306	6834	254	2754
grlsIN74W0UU	Male	Suburban	IntactMale	Intact	8	Positive	7	16.7	15.9	954	318	9063	235	5565
grlsBUQ26I00	Female	Urban	NeuteredFemale	Neutered	16	Negative	6.8	15.7	7.5	75	150	3750	203	3525
grlsCUVRYMPP	Male	Suburban	NeuteredMale	Neutered	23	Negative	7.2	17.9	5.8	174	174	3074	137	2378
grlsP17EHTZZ	Male	Suburban	IntactMale	Intact	6	Negative	6	14.2	11.8	590	472	6726	245	4012
grlsS4G6BC66	Male	Suburban	IntactMale	Intact	23	Negative	7.2	17.1	7.4	0	592	4366	208	2442
grlsGXI98U11	Male	Urban	NeuteredMale	Neutered	12	Negative	7.1	16.3	8.5	0	850	4760	185	2890
grlsDQ3FPGWW	Male	Suburban	IntactMale	Intact	7	Negative	6.6	15.1	9.4	188	376	5076	308	3760
grlsRM9FC7HH	Female	Rural	IntactFemale	Intact	7	Negative	6.3	13.9	11.5	115	345	5750	265	5290
grlsT57LG9GG	Female	Suburban	IntactFemale	Intact	7	Negative	6.4	15.1	12.4	868	372	4960	265	6200
grls9N307L55	Male	Suburban	IntactMale	Intact	14	Negative	6.9	16.9	7.4	518	148	4514	236	2220
grlsIGPYD4ZZ	Female	Rural	IntactFemale	Intact	7	Negative	5.9	13.6	6.5	130	195	2405	277	3770
grlsLWV4E5QQ	Male	Suburban	IntactMale	Intact	8	Negative	5.7	12.5	13.2	660	1056	8976	83	2508
grlsYNELU2LL	Female	Urban	IntactFemale	Intact	8	Negative	6.7	15.8	23.7	0	1659	18486	344	3555
grlsTUZ8SN00	Female	Rural	IntactFemale	Intact	14	Positive	6.3	14.9	10.7	321	214	7276	348	2889
grls1VSY5OVV	Male	Rural	NeuteredMale	Neutered	23	Negative	5.9	14.4	6.3	189	441	3213	86	2457
grlsH819NCC	Male	Rural	IntactMale	Intact	8	Negative	5.9	13.5	9.2	736	368	4416	181	3680
grls4XBHFRDD	Male	Suburban	IntactMale	Intact	7	Negative	5.4	13.5	11.1	333	555	5217	233	4995
grlsNAR05OO	Male	Rural	IntactMale	Intact	7	Negative	5.8	13.2	10.4	520	416	5512	252	3952
grlsLZT0WVYY	Female	Suburban	IntactFemale	Intact	8	Negative	6	14.4	10.6	106	318	5618	298	4558
grlsB63J68QQ	Female	Rural	IntactFemale	Intact	17	Negative	6	13.6	14.4	1008	432	9072	374	3888
grlsWQPE5BJJ	Female	Rural	IntactFemale	Intact	16	Negative	6	14.5	11.5	230	460	8050	216	2760
grlsW4QGI6JJ	Male	Rural	NeuteredMale	Neutered	23	Negative	6.8	17.1	9.2	460	276	4232	180	4232
grlsD8OGRRDD	Female	Rural	IntactFemale	Intact	8	Negative	5.8	14.4	8	240	240	4480	184	3040
grlsS1X2I6SS	Male	Urban	IntactMale	Intact	24	Negative	7.6	17.8	6.4	960	320	3264	187	1856
grls0F3UPZPP	Male	Suburban	IntactMale	Intact	10	Negative	5.7	13.8	10.6	0	1166	5194	296	4240
grlsY5DTE6JJ	Female	Suburban	NeuteredFemale	Neutered	26	Negative	6.2	14.8	6.5	130	195	3250	162	2925
grlsA7OKMPTT	Male	Suburban	IntactMale	Intact	20	Negative	6.5	15.5	8	160	240	3760	159	3840
grlsG6X3QR22	Female	Suburban	NeuteredFemale	Neutered	17	Negative	6.1	15.6	10.1	404	404	4646	317	4646
grls4223EFHH	Male	Suburban	NeuteredMale	Neutered	15	Negative	7.4	17.5	7.7	616	308	3773	181	2926
grlsJZ2T2EKK	Male	Rural	IntactMale	Intact	7	Negative	6.4	14.8	11.3	0	565	6102	224	4633
grls83HHNYHH	Male	Rural	IntactMale	Intact	7	Negative	7.5	17.5	12.5	0	1000	7000	296	4500
grls4SK5P4OO	Female	Rural	IntactFemale	Intact	7	Negative	7.2	16.7	11.2	448	336	6832	244	3584
grls1G2OMPTT	Female	Suburban	NeuteredFemale	Neutered	18	Negative	5.9	15.2	9.1	91	819	6825	68	1365
grlsMNT4ZVKK	Female	Suburban	IntactFemale	Intact	14	Negative	6.6	16	9.6	288	480	4320	180	4512
grlsQ92M8HH	Male	Suburban	IntactMale	Intact	15	Negative	7	17.2	5.6	448	168	3416	134	1568
grlsY2FM1GBB	Male	Suburban	IntactMale	Intact	20	Negative	6.9	15.7	10.7	2033	321	5243	176	3103
grlsI9WFVMM	Female	Urban	IntactFemale	Intact	9	Negative	6.6	15.7	14.8	592	592	7696	197	5772
grls1U964W33	Male	Suburban	IntactMale	Intact	7	Negative	5.5	12.9	12	600	480	5520	208	5400
grlsCK0ZKIOO	Female	Suburban	NeuteredFemale	Neutered	17	Positive	6.2	16.5	9.3	372	372	6324	152	2232
grlsBC81D299	Male	Urban	IntactMale	Intact	15	Negative	6.4	16.3	9.5	190	285	6175	199	2850
grlsNJEU1XDD	Female	Suburban	NeuteredFemale	Neutered	19	Negative	7.6	16.9	9.3	0	279	5208	198	3813
grls2G4XIHWW	Female	Suburban	NeuteredFemale	Neutered	17	Negative	7.5	18.2	8	160	160	3680	191	4000
grlsJGDJSKZZ	Female	Suburban	NeuteredFemale	Neutered	25	Negative	7.3	18.6	9.3	558	279	5394	306	2976
grlsTY2H1AEE	Male	Suburban	IntactMale	Intact	9	Negative	6.5	15.9	15	750	900	7800	308	5550
grlsS4J8WLRR	Female	Suburban	NeuteredFemale	Neutered	20	Negative	7.5	18.3	9.5	380	285	4940	235	3895
grlsQQ8ZEH66	Female	Suburban	NeuteredFemale	Neutered	15	Negative	7.6	18.8	16.3	163	489	13203	357	2445
grlsOHBXQP	Female	Suburban	IntactFemale	Intact	22	Positive	6.2	14.6	8.7	87	261	5742	218	2610
grls3L9KKWDD	Male	Rural	IntactMale	Intact	18	Negative	6.9	16	16.8	168	840	14952	188	840
grlsGSPDWVBB	Female	Suburban	IntactFemale	Intact	6	Negative	5.5	12.9	9.2	460	552	5244	203	2944
grlsHHXWQ5DD	Male	Rural	IntactMale	Intact	10	Negative	7	17.1	9.6	0	576	5760	136	3264
grls5BABNOXX	Female	Suburban	NeuteredFemale	Neutered	15	Negative	7	17.2	7.7	539	231	4389	290	2541
grlsYNEV51II	Female	Suburban	NeuteredFemale	Neutered	7	Negative	6.7	15.8	7.9	316	1264	3871	110	2449
grls5V8XKYGG	Male	Suburban	IntactMale	Intact	6	Negative	5.2	11.8	10	700	400	4400	266	4500
grls7FLU3VQQ	Male	Urban	IntactMale	Intact	8	Negative	5.9	13.8	8.7	174	174	5046	253	3306
grlsMH6Q1UZZ	Female	Rural	IntactFemale	Intact	13	Negative	6.8	16.5	11.6	348	348	6264	265	4640
grlsF2UZT400	Male	Suburban	NeuteredMale	Neutered	10	Negative	6.4	15.2	9.4	188	470	4982	146	3760
grls9294K8BB	Female	Rural	IntactFemale	Intact	10	Negative	6	14.7	10.1	101	303	6161	146	3434
grlsN717FOBB	Male	Urban	NeuteredMale	Neutered	11	Negative	6.8	16.7	7.3	146	584	4380	145	2190
grlsT9MN8IJJ	Male	Suburban	NeuteredMale	Neutered	23	Negative	6.2	15.4	9.6	192	576	4992	177	3840
grlsTKCRI2OO	Male	Rural	IntactMale	Intact	7	Positive	6.3	14.7	9.6	0	864	4416	215	4320
grls2TGOMU88	Female	Suburban	NeuteredFemale	Neutered	25	Negative	7.3	17.5	10.9	109	436	6540	230	3815
grlsME01QPPP	Female	Suburban	IntactFemale	Intact	18	Negative	6.4	14.4	8.8	264	792	6072	102	1672
grlsEF3EEUVV	Male	Urban	NeuteredMale	Neutered	28	Negative	7.5	18.1	8.6	0	258	4816	258	3526
grls1FFQVPRR	Male	Suburban	NeuteredMale	Neutered	12	Negative	5.3	12.2	7.8	546	390	4758	164	2106
grls2KOUK9KK	Male	Suburban	IntactMale	Intact	10	Negative	6.3	14.8	13	130	390	7930	200	4550
grls9QYBMVCC	Male	Rural	IntactMale	Intact	15	Negative	6.6	15.7	12.9	0	1032	8772	346	3096
grlsZ6K1S5NN	Female	Suburban	NeuteredFemale	Neutered	22	Negative	6.7	16.3	12.8	0	512	10240	278	2048
grlsYMPXIF22	Female	Suburban	IntactFemale	Intact	6	Negative	6.5	14.4	9.5	760	190	4560	256	3990
grlsWWOAB388	Male	Suburban	IntactMale	Intact	6	Negative	5.7	14.2	15.9	636	1431	10335	152	3498
grls7J2S3MM	Female	Urban	NeuteredFemale	Neutered	10	Negative	6.9	16.4	8.8	264	264	5456	124	2816
grls4GNX6ZRR	Male	Rural	NeuteredMale	Neutered	13	Positive	6.3	15.4	13.3	266	532	10241	236	2261
grlsE71JILHH	Female	Suburban	IntactFemale	Intact	16	Negative	7.1	16.9	10.3	412	309	6592	310	2884
grlsCO33X566	Male	Suburban	NeuteredMale	Neutered	14	Negative	6.3	15.4	10.2	102	816	4794	235	4488
grls3E3XCVBB	Female	Suburban	NeuteredFemale	Neutered	23	Negative	7.1	17.2	7.4	0	814	3922	262	2664
grlsZW6L5W33	Female	Suburban	IntactFemale	Intact	6	Negative	5.4	12.5	8.4	0	168	3948	136	4284
grlsYJ8THUTT	Female	Rural	IntactFemale	Intact	7	Negative	5.1	12.1	10.4	0	832	4576	246	4992
grlsU418VXKK	Female	Rural	IntactFemale	Intact	6	Negative	5.7	13.5	10.3	103	412	6798	246	2987
grlsNPPTHR66	Male	Suburban	NeuteredMale	Neutered	17	Negative	7.2	17.6	8.6	86	258	4214	259	4042
grlsR78LJZ44	Male	Suburban	IntactMale	Intact	6	Negative	5.5	13	13.3	399	399	7049	224	5453
grlsBKWLR0SS	Female	Suburban	IntactFemale	Intact	6	Negative	5.3	14	8.8	0	792	4840	200	3168
grlsFN129W66	Male	Suburban	IntactMale	Intact	13	Negative	7.3	17.8	10.2	204	408	6222	200	3366
grls81EERCKK	Male	Urban	IntactMale	Intact	7	Positive	7	15	13	390	390	7930	148	4290
grls7XOQ9LBB	Female	Urban	NeuteredFemale	Neutered	10	Negative	6.7	15	7.2	144	288	4536	80	2232
grlsIL8LVK99	Male	Urban	IntactMale	Intact	14	Negative	7.2	16.8	9.6	192	384	6144	113	2880
grls3726GINN	Male	Urban	IntactMale	Intact	8	Negative	6.3	15.5	12.4	248	620	7936	265	3596
grls1THP76HH	Male	Suburban	IntactMale	Intact	26	Negative	6.2	14.9	4.4	176	176	3080	85	968
grlsS04MN22	Male	Suburban	NeuteredMale	Neutered	8	Negative	5.5	14.1	10	0	700	5100	205	4200
grls94MT90BB	Female	Suburban	IntactFemale	Intact	7	Negative	6	15.2	10.6	424	424	5300	240	4346
grlsS5QXUI22	Male	Suburban	NeuteredMale	Neutered	16	Negative	6.7	16.3	10.9	436	327	7194	323	2943
grlsP2Y0WRFF	Female	Suburban	NeuteredFemale	Neutered	17	Negative	6.1	15.3	8.5	510	340	4250	177	3400
grls4THCKBII	Female	Suburban	IntactFemale	Intact	8	Negative	6.1	14.2	10.1	1212	606	4848	286	3434
grls2YYUN6XX	Male	Rural	IntactMale	Intact	6	Negative	6.4	15.6	11.4	456	912	5130	333	4902
grlsGLICPPP	Male	Suburban	NeuteredMale	Neutered	8	Negative	6.6	15.9	13.4	670	804	4556	348	7370
grlsASIGJBXX	Female	Rural	NeuteredFemale	Neutered	23	Negative	6.9	15.7	7.8	1014	312	3510	284	2964
grlsBANWX1MM	Male	Rural	IntactMale	Intact	21	Negative	6.1	15.2	9.9	99	792	7425	72	1584
grlsHOYLOKSS	Male	Suburban	IntactMale	Intact	6	Negative	6.3	14.7	8.2	328	492	3198	130	4182
grlsKPFOP8UU	Male	Suburban	IntactMale	Intact	7	Negative	5.9	13.3	8.9	0	712	4272	216	3916
grlsP8NTPTT	Female	Rural	NeuteredFemale	Neutered	20	Negative	6.6	16.2	9.5	285	285	4085	195	4750
grlsMJNZJKDD	Male	Suburban	IntactMale	Intact	19	Negative	6.2	15.1	8.2	0	246	5576	101	2378
grlsF2UFEXHH	Male	Suburban	IntactMale	Intact	23	Negative	6.9	16.8	7.3	219	146	3066	183	3869
grlsT9IMZ5JJ	Female	Suburban	IntactFemale	Intact	12	Negative	6.7	16.5	14.8	0	1628	7992	238	5032
grls7EYMKCMM	Female	Suburban	IntactFemale	Intact	7	Negative	6.8	17	7.1	0	213	4189	92	2698
grlsOMPOVPZZ	Male	Suburban	NeuteredMale	Neutered	7	Negative	6.1	14.4	7	70	420	3080	263	3430
grls0YYYJPBB	Female	Urban	NeuteredFemale	Neutered	15	Negative	6.8	16.5	9.2	184	184	4692	235	4140
grlsLX1TK8RR	Male	Suburban	IntactMale	Intact	16	Negative	6.6	15.7	12.3	861	369	7257	198	3813
grls67H66GG	Male	Urban	IntactMale	Intact	8	Negative	6.5	16.1	11.6	116	464	5916	333	5104
grls1EC3TN00	Male	Suburban	IntactMale	Intact	9	Negative	5.9	14.6	11.6	928	464	8120	192	2088
grlsXFDWADD	Female	Suburban	IntactFemale	Intact	23	Negative	8.2	19.5	9.2	368	644	6532	236	1656
grlsVN3MJIYY	Male	Rural	IntactMale	Intact	27	Positive	6.6	16.6	11.4	228	684	7980	290	2508
grls4P20GZ55	Female	Rural	IntactFemale	Intact	8	Negative	6.3	14.5	7.6	152	228	3800	248	3420
grlsDRI8OU00	Female	Rural	IntactFemale	Intact	15	Negative	7.1	16.8	11.6	0	928	8120	190	2552
grlsG41VHJBB	Female	Urban	NeuteredFemale	Neutered	24	Negative	7.7	18.2	8	560	640	3600	88	3200
grlsP8D4P7FF	Male	Suburban	NeuteredMale	Neutered	23	Negative	6.8	17	8.5	255	595	5440	203	2210
grlsQJ5OE0HH	Female	Suburban	NeuteredFemale	Neutered	14	Negative	6.1	15.8	11.9	238	595	7735	198	3332
grls9V2Q8BSS	Female	Rural	NeuteredFemale	Neutered	13	Negative	6.6	15.7	9	270	630	4500	159	3600
grlsLWNTFXTT	Male	Suburban	IntactMale	Intact	6	Negative	5.8	13.4	8.8	440	352	4400	202	3520
grls4C1T7Q55	Male	Rural	IntactMale	Intact	8	Negative	7.2	16.1	12.2	610	366	5856	206	5368
grlsEF0ETCRR	Female	Suburban	IntactFemale	Intact	7	Positive	NA	NA	NA	NA	NA	NA	NA	NA
grlsEHOFY2PP	Male	Suburban	IntactMale	Intact	23	Positive	6.1	16	11.2	0	1120	7056	182	3024
grls9ZZR7ZGG	Female	Suburban	IntactFemale	Intact	15	Negative	6.9	15.5	11.6	1392	232	5220	181	4756
grlsA5ZQQLJJ	Female	Urban	NeuteredFemale	Neutered	9	Negative	5.1	13.4	9.1	364	637	6734	138	1365
grls4EVQSLTT	Male	Suburban	IntactMale	Intact	23	Negative	6.2	15.6	7.7	385	231	3927	189	3157
grlsDGBTDGEE	Female	Suburban	NeuteredFemale	Neutered	22	Negative	6.6	16.8	8	160	240	4160	176	3440
grlsUUTRROII	Female	Suburban	NeuteredFemale	Neutered	13	Negative	7.6	18.7	6.7	67	134	3283	156	3216
grls0HAV8G99	Female	Suburban	NeuteredFemale	Neutered	22	Negative	6.6	16.5	5.8	174	348	2842	135	2436
grlsJ4UVD6FF	Female	Rural	NeuteredFemale	Neutered	12	Negative	6.8	16.9	8.5	340	765	4420	79	2975
grls459NK455	Female	Rural	IntactFemale	Intact	13	Negative	6.1	15.9	10.7	321	428	5671	476	4280
grlsXATQKQLL	Male	Rural	IntactMale	Intact	18	Negative	6.2	15.9	11.3	1582	452	5311	248	3955
grls7I2V5P33	Female	Suburban	NeuteredFemale	Neutered	23	Negative	6.5	17.1	7.6	456	152	3648	204	3344
grls4VHMSUTT	Male	Suburban	NeuteredMale	Neutered	14	Negative	5.6	13.6	8.6	172	430	6364	100	1634
grls9MVBHSII	Female	Suburban	NeuteredFemale	Neutered	24	Negative	7.4	18.1	8.3	166	332	4482	269	3320
grlsY3EHL211	Female	Rural	NeuteredFemale	Neutered	20	Negative	7.1	17.4	9.1	91	273	5460	182	3276
grlsE0OXG9PP	Male	Suburban	IntactMale	Intact	12	Negative	6.6	15.7	20.1	201	1206	13668	223	5025
grls7HU5QE00	Female	Rural	IntactFemale	Intact	9	Negative	6.5	15	10.7	214	749	4815	208	4922
grlsYDU6FUQQ	Male	Suburban	NeuteredMale	Neutered	13	Negative	6.4	15.5	10.5	105	315	6720	199	3360
grlsQVYRH955	Female	Suburban	NeuteredFemale	Neutered	18	Negative	6.7	15.4	6.2	124	434	3162	65	2480
grlsC8TTG8NN	Female	Suburban	IntactFemale	Intact	10	Negative	6.8	15.6	9.8	98	784	4410	320	4508
grlsJVU0S099	Female	Suburban	IntactFemale	Intact	8	Negative	5.6	14.2	11.2	672	448	5600	352	4480
grls3OP52Z33	Male	Suburban	NeuteredMale	Neutered	7	Negative	6.2	14.6	8.4	672	336	3864	224	3528
grlsOLFTEORR	Male	Suburban	NeuteredMale	Neutered	17	Negative	7.3	19	10.9	0	872	7848	126	2180
grls8JLHU1WW	Female	Suburban	IntactFemale	Intact	6	Negative	5.7	14.1	8.6	86	430	4386	292	3698
grls1XUEQXNN	Female	Urban	NeuteredFemale	Neutered	12	Negative	6	14.5	10.2	102	306	6222	274	3570
grlsHMI6LJKK	Female	Rural	IntactFemale	Intact	27	Negative	6.5	15.9	8.6	860	258	4644	263	2838
grlsFKMMUW55	Male	Suburban	NeuteredMale	Neutered	22	Negative	5.7	13.7	8.5	85	510	5185	143	2720
grlsAMLDQK88	Female	Suburban	NeuteredFemale	Neutered	12	Negative	6.9	16.9	9.8	0	294	4802	215	4704
grlsKYFC2IPP	Female	Urban	NeuteredFemale	Neutered	18	Negative	6.4	15.5	10.9	0	1308	5777	246	3815
grls8R0VZMGG	Female	Suburban	IntactFemale	Intact	7	Negative	6.6	15.7	13.5	675	540	6210	231	6075
grlsVP2MB000	Male	Suburban	NeuteredMale	Neutered	10	Negative	5.1	11.9	7	490	280	4550	226	1680
grlsJWMH29EE	Male	Suburban	IntactMale	Intact	14	Negative	6.3	15.1	11.2	224	1008	6720	116	3248
grls50E5H8LL	Female	Urban	IntactFemale	Intact	8	Negative	6	15.1	12.9	0	1161	5676	261	6063
grlsJTVXY4PP	Male	Suburban	IntactMale	Intact	6	Negative	6.4	12.5	12.4	992	868	5084	294	5456
grlsT6SB8CC	Female	Suburban	IntactFemale	Intact	21	Negative	6.7	16.2	6.7	201	402	3752	193	2345
grlsKFBMOM22	Male	Urban	IntactMale	Intact	7	Negative	6.3	15	12.4	496	496	6944	190	4464
grlsNZDLYSZZ	Female	Rural	NeuteredFemale	Neutered	6	Negative	5.6	13.2	9.1	273	273	4914	278	3640
grlsJX4I57SS	Male	Rural	IntactMale	Intact	7	Positive	6.1	15.2	13.1	131	786	6812	226	5371
grlsGL9S86MM	Female	Urban	NeuteredFemale	Neutered	24	Negative	5.7	15.6	6.6	198	594	4356	98	1452
grls3PGST4EE	Male	Suburban	NeuteredMale	Neutered	23	Negative	6.1	14.7	7.7	539	308	4312	156	2541
grlsFIKPBYOO	Male	Suburban	IntactMale	Intact	9	Negative	5.6	14	11.5	115	460	7705	237	3220
grls9ZT06ZLL	Female	Suburban	NeuteredFemale	Neutered	7	Negative	5.9	14.5	18.4	184	736	12512	237	4784
grlsTE9FC4FF	Male	Rural	IntactMale	Intact	6	Negative	NA	NA	NA	NA	NA	NA	NA	NA
grlsXRNLTNMM	Female	Urban	NeuteredFemale	Neutered	11	Negative	6.2	15.7	8.7	261	348	5481	47	2610
grlsTJBCRIUU	Female	Suburban	NeuteredFemale	Neutered	15	Negative	7.1	17.4	7.9	0	632	4661	256	2607
grlsV9DNUX00	Male	Suburban	NeuteredMale	Neutered	23	Negative	6.6	15.5	5.9	118	531	2655	63	2596
grlsSVOYYFQQ	Male	Suburban	IntactMale	Intact	23	Negative	6.4	14.9	11.3	113	1017	5989	203	4181
grls3P6PGK44	Male	Suburban	IntactMale	Intact	6	Negative	6.5	16.1	10.1	303	505	6767	161	2525
grls3GUOWNLL	Male	Suburban	NeuteredMale	Neutered	13	Negative	6.9	16.4	14.4	1152	576	8208	239	4464
grlsBATASH11	Male	Suburban	NeuteredMale	Neutered	11	Negative	6.9	16.2	14	980	420	8680	245	3920
grlsI91FWL00	Male	Rural	IntactMale	Intact	16	Negative	6.2	14.8	10.8	216	432	5292	191	4860
grlsSA1TUEEE	Male	Rural	IntactMale	Intact	8	Positive	5.1	11.6	14.2	568	426	8804	351	4402
grlsICXYCNUU	Male	Suburban	IntactMale	Intact	6	Negative	5.3	12.8	8.4	84	336	4452	177	3528
grlsZOEDOO55	Female	Suburban	NeuteredFemale	Neutered	7	Negative	6.1	15.4	9.6	96	672	5376	257	3456
grlsGPTN4VUU	Female	Suburban	NeuteredFemale	Neutered	15	Negative	7.8	18	5.7	171	285	3021	146	2223
grlsDNITGKFF	Female	Suburban	IntactFemale	Intact	24	Negative	7.6	15.9	12.7	381	381	8890	476	3048
grls81TX7QQQ	Female	Urban	NeuteredFemale	Neutered	15	Negative	6.4	16.1	8.5	0	340	6460	47	1700
grlsGU5BXPDD	Male	Urban	NeuteredMale	Neutered	16	Negative	6.4	14.9	6.7	603	134	2747	177	3216
grls56OU2P	Female	Suburban	IntactFemale	Intact	7	Negative	6	13.5	9.6	384	384	5472	160	3360
grlsE9J2YZTT	Male	Rural	IntactMale	Intact	9	Negative	6.5	14.5	15.2	304	608	9272	358	5016
grlsM1KYBISS	Male	Suburban	IntactMale	Intact	19	Negative	7.4	18.3	9.7	485	291	5432	180	3492
grls0D3MFXFF	Female	Suburban	NeuteredFemale	Neutered	12	Negative	NA	NA	NA	NA	NA	NA	NA	NA
grlsJZMYLXUU	Male	Urban	NeuteredMale	Neutered	22	Negative	6.8	15.6	8.8	0	792	5280	256	2728
grlsBT5OGSHH	Female	Rural	NeuteredFemale	Neutered	6	Negative	5.8	13.8	15.3	765	918	7191	191	6273
grlsPGOOG3SS	Female	Suburban	IntactFemale	Intact	12	Negative	5.4	13.3	8.8	528	264	4224	180	3784
grls2GP8NDYY	Female	Urban	NeuteredFemale	Neutered	23	Negative	6	16.2	9.5	475	285	5510	182	3230
grls0OENGRDD	Male	Rural	IntactMale	Intact	6	Negative	5.9	13.5	7.1	142	497	3905	248	2556
grlsCDYP41YY	Male	Urban	IntactMale	Intact	8	Negative	5	12.3	8.4	0	672	4452	237	3276
grls2J70PRFF	Female	Rural	IntactFemale	Intact	24	Negative	5.3	12.9	6.4	64	768	3008	341	2560
grlsXTMN5VEE	Female	Suburban	IntactFemale	Intact	7	Negative	6.4	15.7	9.7	0	970	4074	132	4559
grls4EIELLL	Female	Rural	IntactFemale	Intact	7	Negative	6.2	15.5	9.5	95	285	4560	280	4560
grls4QHNBV77	Female	Rural	IntactFemale	Intact	24	Negative	6.6	15.4	8.6	516	172	4472	249	3440
grlsTLHX4DRR	Female	Suburban	NeuteredFemale	Neutered	6	Negative	6.8	15.7	9.8	294	294	5880	161	3332
grlsBDU9RMRR	Female	Suburban	IntactFemale	Intact	8	Negative	5.3	13	7	280	350	3430	127	2940
grlsHJYIUGLL	Male	Suburban	IntactMale	Intact	16	Negative	7	17.2	8.4	84	252	4284	170	3780
grlsEO0CKZGG	Male	Suburban	IntactMale	Intact	8	Negative	5.7	13.8	8.7	348	261	4176	303	3828
grls2ME5U9UU	Female	Suburban	IntactFemale	Intact	23	Negative	5.9	14.8	10.5	945	630	4305	205	4515
grlsT4M7GGFF	Male	Suburban	IntactMale	Intact	12	Negative	6	14.7	11.2	336	560	7616	317	2688
grlsNG8DLWBB	Female	Urban	IntactFemale	Intact	25	Negative	6.3	16.2	8.8	264	792	5016	151	2728
grls007MPNZZ	Male	Suburban	NeuteredMale	Neutered	14	Negative	5.6	14.6	8.3	0	1162	4150	130	2988
grls4NJPKUQQ	Male	Rural	IntactMale	Intact	23	Negative	7.5	17.8	7	140	350	4130	184	2380
grlsQY72IOII	Male	Suburban	IntactMale	Intact	9	Negative	6	14.2	14.1	282	423	9588	221	3807
grlsHPTRZVGG	Female	Suburban	IntactFemale	Intact	6	Negative	6.7	14.9	9.3	0	558	5301	223	3441
grls0ITPHYFF	Male	Rural	IntactMale	Intact	13	Negative	6	14.4	8.4	84	504	5628	147	2184
grlsEGYPXK44	Female	Suburban	NeuteredFemale	Neutered	23	Negative	7.1	16.8	9.8	294	490	4606	228	4410
grls33RM84SS	Female	Urban	NeuteredFemale	Neutered	9	Negative	6.3	15.2	7.1	71	568	2982	159	3479
grlsQO79PZ99	Female	Rural	IntactFemale	Intact	9	Negative	5.7	14.5	12.4	0	1116	7068	245	4216
grls988OLG66	Male	Suburban	NeuteredMale	Neutered	10	Negative	6.2	15	12.2	244	610	7564	341	3782
grlsJLPUNPII	Male	Suburban	NeuteredMale	Neutered	30	Negative	6.7	16.4	8.9	89	178	5340	188	3293
grls2BX4WH88	Female	Suburban	IntactFemale	Intact	17	Negative	5.9	14.5	13.4	0	1072	8844	332	3484
grls0762M2FF	Female	Rural	IntactFemale	Intact	13	Negative	5.6	14.9	7.9	0	395	4661	252	2844
grlsZ0DXVXEE	Male	Rural	NeuteredMale	Neutered	12	Positive	6	14.9	9	180	270	5580	220	2970
grlsQG8YIVYY	Female	Suburban	NeuteredFemale	Neutered	9	Negative	6.7	16.7	9.4	94	376	5922	256	3008
grlsYC8X8C11	Male	Urban	NeuteredMale	Neutered	10	Negative	6.2	14.7	11.8	1062	590	4956	247	5192
grlsEVTHEN99	Female	Suburban	NeuteredFemale	Neutered	11	Negative	5.7	13.9	7.2	72	216	3960	222	2952
grlsUTLWXLSS	Male	Suburban	NeuteredMale	Neutered	25	Negative	6.9	16.5	7.5	225	300	4275	209	2700
grlsMTFZ444	Female	Rural	NeuteredFemale	Neutered	25	Negative	6.9	17	8.8	0	792	6072	164	1936
grlsZUX4Q9XX	Male	Suburban	NeuteredMale	Neutered	8	Negative	5.5	13.3	11.2	560	336	5264	287	5040
grlsKWNYE7JJ	Female	Rural	IntactFemale	Intact	14	Negative	6	14.4	9.1	182	455	5733	216	2730
grls3YOQ0X33	Female	Rural	IntactFemale	Intact	8	Negative	5	12	7.8	234	234	4992	46	2340
grlsI7NM0MNN	Female	Suburban	NeuteredFemale	Neutered	24	Negative	7.1	17.3	8.2	246	328	4264	241	3362
grlsDA01X5MM	Female	Suburban	NeuteredFemale	Neutered	22	Negative	5.4	12.5	5.2	0	312	3016	215	1872
grlsZO8JN6BB	Female	Rural	IntactFemale	Intact	7	Negative	6	14.7	5.1	255	204	2856	59	1785
grls8P7Z4RUU	Male	Rural	NeuteredMale	Neutered	11	Negative	NA	NA	NA	NA	NA	NA	NA	NA
grlsSAH71P66	Female	Suburban	IntactFemale	Intact	26	Negative	6.5	16.3	10.5	315	315	7455	325	2415
grlsAV8T0BGG	Male	Urban	NeuteredMale	Neutered	10	Negative	5.8	15	9.5	95	380	6935	162	2090
grlsLJDEKJ44	Male	Suburban	IntactMale	Intact	24	Negative	6.7	18.2	8.7	87	261	5829	223	2523
grls4B6MVFSS	Female	Suburban	NeuteredFemale	Neutered	12	Negative	5.5	13.8	5.9	354	236	3068	133	2242
grlsEIJTMIAA	Male	Rural	IntactMale	Intact	13	Negative	6.4	16.7	10.2	408	408	5814	187	3570
grlsEM8W2TCC	Female	Urban	IntactFemale	Intact	7	Negative	6.6	15.9	11.6	928	348	6380	189	3944
grlsCMF7UEE	Male	Rural	IntactMale	Intact	23	Negative	6.3	15.8	17.3	173	1211	11072	380	4844
grlsXWCBVG66	Female	Suburban	NeuteredFemale	Neutered	9	Negative	6.8	17	7.5	525	225	3225	140	3525
grlsTVZEIK77	Female	Rural	NeuteredFemale	Neutered	9	Negative	5.7	14.4	8.8	264	264	5368	246	2904
grlsN4YA0O33	Female	Rural	IntactFemale	Intact	17	Negative	7.2	17.7	9.5	0	665	6745	211	2090
grlsUI65W8ZZ	Male	Suburban	IntactMale	Intact	24	Negative	7.1	17.7	6.4	64	576	4544	198	1216
grls8GO0ZMDD	Male	Rural	NeuteredMale	Neutered	18	Negative	5.4	13.2	6.9	0	621	3933	177	2346
grlsJAURBDHH	Female	Urban	IntactFemale	Intact	14	Negative	7.2	16.1	12.8	512	384	8960	389	2944
grlsJ1FE9FEE	Female	Suburban	IntactFemale	Intact	16	Negative	6.7	16.8	11.1	0	777	5439	216	4884
grls93YZYLDD	Male	Urban	NeuteredMale	Neutered	12	Negative	6.8	16.1	12.1	121	363	5445	181	6171
grlsA71DQVVV	Male	Suburban	IntactMale	Intact	16	Negative	6.7	16.8	7.8	78	546	4134	126	3042
grls5SCT2RNN	Female	Suburban	NeuteredFemale	Neutered	22	Negative	6.5	16	10.5	0	630	5565	168	4305
grlsTS7JKJ00	Female	Suburban	NeuteredFemale	Neutered	23	Negative	6.8	15.5	8.5	170	340	4675	169	3315
grlsI5PDR7NN	Male	Suburban	IntactMale	Intact	18	Negative	6.1	15.6	8.3	0	830	4067	204	3403
grlsTP5ZIEHH	Male	Urban	IntactMale	Intact	23	Negative	7.2	18.2	6.4	256	128	3648	177	2368
grlsP4UM4RBB	Female	Suburban	IntactFemale	Intact	24	Negative	6.6	17	5.7	57	399	2907	185	2280
grlsQBJO7CKK	Female	Suburban	NeuteredFemale	Neutered	16	Negative	6.6	16	9.1	0	728	4732	255	3640
grls297D39BB	Female	Suburban	NeuteredFemale	Neutered	18	Negative	6.7	16.1	8.8	264	264	4488	235	3784
grlsAIB7LTHH	Female	Suburban	NeuteredFemale	Neutered	10	Negative	6.9	15.9	17	510	680	12070	197	3570
grlsFIZCSR55	Female	Rural	IntactFemale	Intact	15	Negative	6.9	16.1	7.4	666	296	3108	169	3330
grls6K5AV699	Female	Suburban	NeuteredFemale	Neutered	8	Negative	5.8	14.2	11.1	0	888	7659	170	2553
grlsDLTFLPZZ	Male	Suburban	NeuteredMale	Neutered	14	Negative	7.1	18	7.6	228	304	5396	169	1672
grlsAWQG9LMM	Female	Urban	NeuteredFemale	Neutered	13	Negative	6.8	17.6	8.4	756	252	3696	235	3696
grls9DPP0XEE	Male	Suburban	NeuteredMale	Neutered	19	Negative	6.6	16	8.5	85	765	4165	182	3485
grlsY7IIWUU	Male	Suburban	NeuteredMale	Neutered	8	Negative	5.7	13.4	9	270	360	6120	215	2250
grlsU3OJ2BLL	Male	Suburban	IntactMale	Intact	10	Negative	5.9	15.1	9.5	380	475	4465	205	4180
grls03UREW44	Female	Suburban	NeuteredFemale	Neutered	13	Negative	6.3	15.5	8.3	166	332	4897	224	2905
grlsEZHMQWW	Male	Suburban	NeuteredMale	Neutered	9	Negative	5.9	13.7	10.4	624	520	4576	277	4680
grlsCQGQFYAA	Female	Suburban	NeuteredFemale	Neutered	8	Negative	6.7	16.6	10	300	500	4600	255	4600
grlsC9UK4ZOO	Female	Suburban	IntactFemale	Intact	7	Positive	5.6	12.2	9.1	91	637	4004	283	4368
grlsJMV70UFF	Female	Rural	IntactFemale	Intact	21	Negative	7	16.2	10.2	0	1122	6426	210	2652
grlsNLCY6W88	Male	Rural	IntactMale	Intact	7	Negative	5.8	13.3	8.8	88	176	5016	274	3520
grls0VWS5ZPP	Female	Rural	IntactFemale	Intact	7	Negative	6	13.4	10.8	324	432	6264	266	3780
grlsQF6BJEQQ	Male	Suburban	NeuteredMale	Neutered	12	Negative	6.3	14.5	8	400	160	3760	201	3680
grlsGJF1SXX	Female	Rural	NeuteredFemale	Neutered	24	Negative	7.7	18.9	8.4	84	252	5712	242	2352
grlsZFS305DD	Female	Suburban	IntactFemale	Intact	21	Negative	6	14.9	7.1	142	142	4544	308	2272
grlsOHMRFTVV	Male	Suburban	IntactMale	Intact	12	Negative	6.8	17	13	390	390	7280	198	4940
grlsPFPS5TJJ	Male	Suburban	NeuteredMale	Neutered	21	Negative	6.2	14.7	7.2	216	288	4608	193	2088
grls5607BI44	Male	Suburban	IntactMale	Intact	18	Negative	7.1	18	6.5	260	65	4290	226	1885
grls8TET2OXX	Female	Suburban	IntactFemale	Intact	7	Negative	6.1	15.3	14	0	980	7420	270	5600
grlsG8XK3MII	Male	Urban	NeuteredMale	Neutered	13	Negative	6.6	16.7	7.4	296	370	3774	258	2960
grlsK1QOHAQQ	Male	Rural	NeuteredMale	Neutered	19	Negative	6.8	16.5	7.2	576	144	4248	229	2232
grlsTQ9VC111	Male	Suburban	IntactMale	Intact	6	Negative	5.2	12.3	8.1	324	324	4455	309	2997
grlsHTH5U533	Male	Rural	IntactMale	Intact	11	Negative	6.4	15.3	8.5	765	340	3655	249	3740
grlsNP2GOS33	Female	Suburban	NeuteredFemale	Neutered	11	Negative	7.2	16.5	9.9	0	891	5544	233	3465
grlsZNOI1B99	Female	Suburban	NeuteredFemale	Neutered	11	Negative	7.3	17.6	7.8	78	234	3666	190	3822
grls7LU6VQWW	Male	Rural	NeuteredMale	Neutered	10	Negative	6.8	16.2	12.1	484	605	5203	206	5808
grls4NY92R33	Male	Rural	IntactMale	Intact	13	Negative	6.3	15.1	11.7	117	1170	5031	247	5382
grls36J0POXX	Female	Suburban	IntactFemale	Intact	8	Negative	5.8	15	12.3	615	615	6519	286	4551
grlsYO6LP033	Female	Suburban	IntactFemale	Intact	6	Negative	6.5	16.2	10.5	630	525	4620	178	4725
grlsC1HM6OYY	Female	Suburban	IntactFemale	Intact	13	Negative	6.1	15.6	14.1	1269	564	8460	206	3807
grlsTQNQCBOO	Female	Rural	IntactFemale	Intact	13	Negative	6	14.5	15.8	0	1738	10744	254	3318
grlsHNWDKEVV	Male	Suburban	NeuteredMale	Neutered	12	Negative	6.7	14.2	9.9	0	891	6039	251	2970
grlsDORNMC00	Female	Urban	IntactFemale	Intact	6	Negative	5.8	14.5	7.8	78	468	3510	133	3744
grls36KMYA77	Male	Suburban	NeuteredMale	Neutered	19	Negative	7	17	5.3	212	159	3021	237	1908
grlsLJOFHK66	Male	Rural	IntactMale	Intact	15	Negative	7.2	17.2	8.7	609	435	4698	159	2958
grlsI32KYAEE	Female	Urban	IntactFemale	Intact	7	Negative	7	16.6	12	0	840	6240	283	4920
grlsTHCSW7CC	Male	Urban	IntactMale	Intact	15	Negative	6	15	7.7	231	231	4620	92	2618
grlsIOYBJHWW	Female	Rural	IntactFemale	Intact	12	Negative	6	15.3	15.1	0	1208	9815	316	4077
grlsHG5JV933	Female	Suburban	NeuteredFemale	Neutered	19	Negative	7.3	17.8	6.3	252	189	4221	196	1638
grlsBXN6UF55	Female	Suburban	NeuteredFemale	Neutered	18	Negative	6.8	18.2	7.9	237	237	4029	259	3397
grls1GIDJ588	Male	Rural	IntactMale	Intact	21	Negative	6.5	15.6	8.2	82	574	5658	70	1886
grlsUOOPAFMM	Female	Suburban	IntactFemale	Intact	7	Negative	6.1	14.2	6.4	768	320	2048	105	3264
grlsN2EEIKK	Female	Suburban	IntactFemale	Intact	7	Negative	5.6	14.3	9.3	279	186	5022	369	3813
grlsGD157RGG	Male	Rural	IntactMale	Intact	8	Negative	5.9	14	14.5	290	580	8555	222	5075
grls7KYQ7C99	Male	Suburban	IntactMale	Intact	10	Negative	5.8	13	9.9	396	792	4554	208	4158
grls4BOQ2H33	Male	Suburban	IntactMale	Intact	8	Negative	5.9	12.3	10.8	540	432	7344	291	2484
grlsTGJ10066	Male	Suburban	NeuteredMale	Neutered	25	Negative	6.4	16.2	9.4	564	282	6486	258	2068
grls3S4N0Q33	Male	Suburban	NeuteredMale	Neutered	12	Negative	6.6	16.8	10.5	210	315	6195	171	3780
grlsEBWSTBVV	Female	Suburban	NeuteredFemale	Neutered	14	Positive	6.3	17.1	9.2	368	368	5888	231	2576
grlsWQZI0R77	Female	Suburban	IntactFemale	Intact	16	Negative	6	15.4	8.7	348	261	4872	226	3132
grlsKLCB9Q55	Male	Urban	NeuteredMale	Neutered	19	Negative	6.1	15.1	8.6	258	258	5332	231	2752
grlsYS5D3CVV	Female	Suburban	IntactFemale	Intact	10	Negative	7.2	17	10.8	648	432	5400	218	4320
grls0B5181FF	Male	Rural	IntactMale	Intact	10	Negative	6.4	15.9	9.2	0	828	4692	256	3680
grlsSHC102	Female	Rural	IntactFemale	Intact	9	Negative	5.4	13	9.8	0	1078	4018	274	4704
grlsKJQXVR88	Male	Rural	NeuteredMale	Neutered	17	Negative	6.5	15.6	8.6	430	688	4386	229	3096
grlsVBZCK688	Male	Suburban	IntactMale	Intact	22	Negative	7.3	17.1	9.5	95	190	4940	258	4275
grlsFCKJOZ11	Female	Suburban	NeuteredFemale	Neutered	12	Negative	7.1	17.6	10.6	0	848	6784	200	2968
grlsTTQ7Y3TT	Female	Rural	IntactFemale	Intact	6	Positive	NA	NA	NA	NA	NA	NA	NA	NA
grlsF9UDZVFF	Male	Suburban	IntactMale	Intact	12	Negative	6.3	14.4	9.7	97	388	5432	164	3783
grlsWY1FMB00	Male	Urban	IntactMale	Intact	6	Negative	5.4	12.9	12.9	645	645	5160	336	6321
grlsPJVPX6LL	Male	Suburban	IntactMale	Intact	27	Negative	6.6	16.2	8.8	0	264	5544	196	2992
grlsEYVSH5DD	Female	Rural	NeuteredFemale	Neutered	22	Negative	7.4	17.4	10.4	416	208	5928	261	3848
grls4FR04L00	Male	Rural	NeuteredMale	Neutered	12	Negative	5.3	13.6	12.2	0	1098	8174	202	2928
grlsOG8HTSRR	Female	Suburban	NeuteredFemale	Neutered	19	Negative	6.7	16.8	8.8	88	704	4048	209	3960
grlsEJ9IV622	Male	Rural	IntactMale	Intact	7	Negative	6.1	14.8	8.9	0	534	5073	178	3293
grlsHMJG8HQQ	Male	Suburban	NeuteredMale	Neutered	7	Negative	6.3	16.2	13.4	0	938	7772	200	4690
grls0ZJZZ9OO	Male	Urban	IntactMale	Intact	6	Negative	6.1	13.8	11.6	348	232	5336	359	5684
grlsTGQMBL11	Female	Rural	IntactFemale	Intact	11	Negative	5.4	13.8	11.3	0	1017	7006	284	3277
grlsB9A55HHH	Male	Suburban	NeuteredMale	Neutered	11	Negative	6.8	15.9	12.6	252	630	6930	203	4788
grlsTETO34MM	Male	Rural	IntactMale	Intact	13	Negative	6.3	15.1	9	0	630	5580	264	2790
grlsCPP2Z3DD	Male	Suburban	IntactMale	Intact	8	Negative	5.9	13.3	11.8	590	472	6608	248	4130
grls8VMEW0YY	Female	Suburban	NeuteredFemale	Neutered	6	Positive	6.4	15.2	11.9	0	357	8330	254	3094
grlsZPGQ2BB	Male	Suburban	IntactMale	Intact	12	Negative	7.7	18.8	9.8	294	392	6370	201	2744
grls83C2TLMM	Female	Urban	IntactFemale	Intact	9	Negative	7	17.1	8.2	0	246	4428	127	3526
grlsCIN38MFF	Male	Suburban	NeuteredMale	Neutered	15	Negative	6.4	15.1	9.7	388	194	4365	291	4753
grlsNXRHVCTT	Male	Suburban	NeuteredMale	Neutered	12	Negative	5.7	14.4	9.5	570	475	4750	244	3705
grlsLVQJRFVV	Male	Suburban	IntactMale	Intact	16	Negative	7.1	16.8	10.9	327	436	7303	214	2834
grls1KV74RFF	Male	Suburban	NeuteredMale	Neutered	6	Negative	6.7	15.7	9.8	0	882	5390	310	3528
grlsSJP1SWLL	Male	Suburban	NeuteredMale	Neutered	19	Negative	6.7	16.5	11.7	0	819	7488	239	3393
grlsMM1XVLNN	Female	Suburban	IntactFemale	Intact	26	Negative	6.2	14.4	9.2	552	276	5244	287	3128
grlsQ9YKQ5BB	Female	Suburban	IntactFemale	Intact	24	Negative	5.7	14	8.3	0	249	6557	197	1494
grlsUOPU11MM	Female	Suburban	NeuteredFemale	Neutered	23	Negative	6.9	17.3	6.4	128	192	3712	103	2368
grlsD1AOQMM	Female	Suburban	NeuteredFemale	Neutered	24	Negative	7.4	17.8	8.6	0	1204	5160	259	2236
grlsGI38BBII	Female	Suburban	NeuteredFemale	Neutered	11	Negative	6.4	17.1	8.9	178	801	3916	246	3916
grlsXBF62NFF	Female	Rural	NeuteredFemale	Neutered	11	Negative	7	17.3	9.8	196	490	4900	238	4214
grls8XDNJJHH	Male	Rural	IntactMale	Intact	7	Negative	6	14.9	12.9	1290	516	6321	251	4773
grls2YX0E55	Male	Suburban	IntactMale	Intact	7	Negative	6.3	15.9	13.5	135	675	6075	286	6615
grlsSFUEOB22	Female	Suburban	IntactFemale	Intact	7	Negative	6.4	15	12.2	0	976	6222	212	4880
grlsK6PLE6YY	Female	Suburban	NeuteredFemale	Neutered	18	Negative	6.4	16.4	10.4	104	520	7280	87	2496
grlsEUP75WW	Female	Suburban	NeuteredFemale	Neutered	7	Positive	5.7	15.4	13.7	1233	411	6850	223	5206
grlsHJ856288	Female	Suburban	IntactFemale	Intact	24	Negative	6.4	16.2	7	210	140	3850	268	2800
grlsKXSS9K00	Male	Rural	NeuteredMale	Neutered	16	Positive	7.8	18.1	7.8	156	234	5304	196	2106
grlsJLX9E5CC	Female	Rural	IntactFemale	Intact	18	Negative	7.8	20.1	10.3	309	412	7725	293	1854
grlsGIWE111	Female	Suburban	NeuteredFemale	Neutered	22	Negative	6.2	15.9	7.6	0	76	5928	134	1596
grls2DSSXN44	Female	Suburban	IntactFemale	Intact	10	Negative	6.1	14.9	11.9	0	0	8330	271	3570
grlsI48DHOKK	Male	Rural	NeuteredMale	Neutered	7	Negative	5.8	15.1	10.6	530	424	4770	390	4770
grlsWVMMO9XX	Female	Rural	NeuteredFemale	Neutered	23	Negative	6.9	17.7	12.4	0	868	8308	208	3224
grlsVB5WJNDD	Female	Rural	IntactFemale	Intact	15	Negative	5.7	13.5	9.4	376	376	5358	339	3290
grlsBMOEQR11	Male	Suburban	NeuteredMale	Neutered	23	Negative	6.9	17.5	6.7	804	402	2747	159	2747
grlsU5XQQK22	Female	Suburban	NeuteredFemale	Neutered	13	Negative	6.9	17.4	10.5	315	315	5880	223	3885
grlsB9UB6ZEE	Female	Suburban	NeuteredFemale	Neutered	24	Negative	6.1	14.6	6	60	180	4080	310	1680
grlsVGVC9DJJ	Female	Suburban	NeuteredFemale	Neutered	7	Negative	6.2	14.7	7.2	504	1296	3240	83	2160
grlsU9AK2966	Male	Rural	NeuteredMale	Neutered	6	Negative	6.7	15.8	8.8	264	176	3872	280	4488
grls1WT8URMM	Male	Suburban	IntactMale	Intact	12	Negative	6.7	15.6	17.2	172	688	11008	179	5160
grlsC78EUT77	Male	Rural	IntactMale	Intact	23	Negative	7.2	17.1	10.9	0	872	4687	213	5341
grls2IHZPQSS	Female	Suburban	NeuteredFemale	Neutered	17	Negative	6	15.4	7	420	280	3290	200	3010
grlsXWVNQZHH	Male	Suburban	IntactMale	Intact	6	Negative	6.1	15.8	11.2	448	336	5936	191	4480
grlsQJYKPRLL	Female	Rural	IntactFemale	Intact	8	Positive	5.6	13.8	10.7	428	428	5992	244	3852
grls3GG6Z3GG	Male	Suburban	NeuteredMale	Neutered	16	Negative	6.5	16.6	8.6	344	258	4988	273	3010
grlsV6QVAOYY	Male	Urban	IntactMale	Intact	9	Negative	6.7	14.8	9.9	0	693	5148	272	4059
grlsKX8G1OO	Male	Urban	NeuteredMale	Neutered	23	Negative	7.1	17.4	7.7	385	308	4312	172	2695
grlsO11NX966	Male	Suburban	IntactMale	Intact	6	Negative	6.1	13.9	12.2	366	488	5612	278	5734
grlsY02BS133	Male	Rural	IntactMale	Intact	7	Negative	5.2	12.1	10.5	105	1155	5355	273	3885
grlsBLM92T99	Male	Rural	IntactMale	Intact	7	Negative	5.7	14.7	13	780	780	7800	227	3640
grls3K8L4QEE	Male	Suburban	IntactMale	Intact	10	Negative	6.1	14.3	13.3	1197	532	8246	130	3325
grlsJ1UUTL	Male	Urban	NeuteredMale	Neutered	24	Negative	6.2	15.6	7.5	225	150	4125	249	3000
grls6197EN	Male	Suburban	NeuteredMale	Neutered	17	Negative	7.3	18.4	8.2	164	246	4674	188	3116
grlsSHC7JKGG	Male	Rural	IntactMale	Intact	24	Negative	6.4	16.9	9.3	279	186	6603	243	2232
grls6I33D5LL	Male	Suburban	NeuteredMale	Neutered	15	Negative	5.8	14.5	10.2	306	306	6528	189	3060
grls90WV0NUU	Male	Suburban	IntactMale	Intact	10	Negative	6.5	15.6	13.1	131	524	7729	328	4716
grls415JZ9NN	Male	Suburban	IntactMale	Intact	7	Negative	6.5	16.4	10.8	0	864	6696	226	3132
grlsTFWJGUWW	Male	Rural	IntactMale	Intact	17	Negative	7.1	17.9	9.9	792	297	5247	229	3564
grlsZNKR2HEE	Male	Suburban	NeuteredMale	Neutered	12	Negative	6.8	16.8	6.3	63	189	3213	224	2835
grlsVHD7LDPP	Male	Suburban	NeuteredMale	Neutered	21	Negative	6.1	14.7	7.5	75	450	5175	129	1800
grlsE08DY6PP	Female	Suburban	NeuteredFemale	Neutered	10	Negative	6.5	16.5	9.9	0	693	5742	239	3465
grls63AIN977	Male	Urban	IntactMale	Intact	7	Negative	6.2	14.4	12.7	254	635	6477	209	5334
grlsWLGLJ5HH	Female	Suburban	NeuteredFemale	Neutered	24	Negative	6.4	16.2	7.1	71	213	4686	275	2130
grlsPQQI36SS	Female	Rural	IntactFemale	Intact	15	Negative	7.8	19.2	10	200	300	6300	263	3200
grls4NJZP088	Female	Urban	IntactFemale	Intact	10	Negative	6.5	15.7	10.1	808	303	5555	251	3434
grlsOWFES8PP	Female	Suburban	IntactFemale	Intact	6	Negative	5.5	13.8	9.8	686	392	4606	196	4018
grlsHZFJDBB	Male	Suburban	NeuteredMale	Neutered	13	Negative	6.1	15.3	9.7	97	291	5238	205	4074
grlsOWCSHMYY	Male	Rural	NeuteredMale	Neutered	20	Positive	6.3	15.9	10.2	816	306	5100	229	3876
grlsP0XFO2EE	Male	Rural	NeuteredMale	Neutered	7	Negative	6.6	16.6	11.2	112	672	4480	203	5936
grlsLXIGOT44	Male	Suburban	IntactMale	Intact	10	Negative	6.6	16.9	9.9	198	396	6237	211	3069
grlsMQM8JPPP	Female	Urban	IntactFemale	Intact	10	Negative	6.3	15.5	7.4	518	370	4144	185	2368
grlsTP9TT4NN	Male	Urban	IntactMale	Intact	14	Negative	6.5	17	10.1	505	303	5959	182	3333
grls7DZ7OJBB	Male	Rural	NeuteredMale	Neutered	19	Negative	7.2	17	13.8	414	552	8832	191	4002
grls43MMLM88	Female	Urban	NeuteredFemale	Neutered	12	Negative	7.3	18.9	10.1	101	707	4545	129	4747
grls3LNZCJ77	Male	Rural	IntactMale	Intact	7	Negative	6.2	14.6	10.1	404	202	6767	337	2727
grlsML4B00QQ	Female	Suburban	IntactFemale	Intact	8	Negative	6.8	17.1	8.8	176	440	4928	252	3168
grlsHFAQ2VV	Male	Rural	IntactMale	Intact	15	Negative	6.4	15.8	10.2	102	408	7446	244	2244
grls4E3UX6YY	Male	Suburban	NeuteredMale	Neutered	19	Negative	7.1	17.5	8	0	640	3920	196	3440
grlsU8WU81SS	Female	Suburban	IntactFemale	Intact	8	Negative	6.6	16.7	10.9	436	327	4905	293	5232
grlsL8SOU6CC	Male	Suburban	IntactMale	Intact	21	Negative	6.7	15.9	9.1	91	273	5460	189	3276
grlsO9O3O866	Male	Suburban	NeuteredMale	Neutered	25	Negative	6.4	16	5.4	108	162	2538	145	2592
grlsSI5C80NN	Female	Rural	NeuteredFemale	Neutered	15	Negative	5.9	14.4	7.5	75	300	4350	207	2775
grlsP90RNOJJ	Female	Suburban	NeuteredFemale	Neutered	25	Negative	7.4	18.8	8.2	328	328	3362	247	4100
grlsWBV248AA	Female	Suburban	IntactFemale	Intact	24	Negative	7.4	18.6	6	120	300	3900	210	1620
grls9GMRJACC	Female	Rural	IntactFemale	Intact	23	Negative	5.5	13.4	8.6	344	172	4644	257	3440
grlsJEYTK7OO	Female	Rural	IntactFemale	Intact	12	Negative	6.6	16.5	9.5	380	285	6175	325	2660
grlsJ9D617PP	Female	Suburban	IntactFemale	Intact	10	Negative	6.6	17	10.6	424	318	6784	259	3074
grlsHXFOXYTT	Female	Suburban	IntactFemale	Intact	6	Negative	5.9	13.8	6.2	186	248	4278	54	1488
grlsHJDFNY99	Male	Suburban	IntactMale	Intact	6	Negative	5.4	13.7	7	70	490	3220	246	3220
grls6FX6E7KK	Male	Rural	IntactMale	Intact	6	Negative	6.3	16	13.7	274	411	7398	271	5480
grls4MF6MXX	Female	Rural	IntactFemale	Intact	21	Negative	7.3	18.4	9.1	273	273	5369	383	3185
grlsKM12EY11	Female	Suburban	NeuteredFemale	Neutered	8	Negative	6.7	15.8	11.3	226	339	5085	266	5650
grlsKTJLCH99	Male	Suburban	NeuteredMale	Neutered	7	Negative	7.4	17.6	7.4	296	296	3256	261	3552
grls0PXYZ6BB	Male	Urban	IntactMale	Intact	15	Negative	7.3	17.8	5.5	110	55	2970	231	2310
grlsR1LFJ077	Female	Rural	IntactFemale	Intact	6	Negative	5.2	13.3	11.6	348	696	6844	309	3712
grlsVCVG4GHH	Female	Rural	IntactFemale	Intact	25	Negative	5.6	13.7	9.2	0	828	5612	345	2760
grlsJZ0JUUII	Female	Suburban	NeuteredFemale	Neutered	18	Negative	6.3	16.2	7.7	0	924	3927	154	2772
grls336WNISS	Female	Suburban	IntactFemale	Intact	14	Negative	5.9	15.4	9.8	294	294	6958	245	2254
grlsX1Q3RTUU	Male	Rural	IntactMale	Intact	13	Positive	5.9	14.8	11	0	550	6930	178	3410
grls68PRDIRR	Male	Urban	IntactMale	Intact	10	Negative	5.6	14.7	11.5	920	460	7245	230	2875
grlsPO60V0HH	Female	Rural	IntactFemale	Intact	6	Positive	6.2	14.4	12.3	123	369	8856	346	2952
grls6G37VK44	Male	Rural	IntactMale	Intact	16	Negative	6.1	15.1	10.2	102	510	7956	236	1632
grls2ZXMTB66	Male	Suburban	NeuteredMale	Neutered	18	Negative	6.6	16.2	9.2	92	460	6072	141	2576
grlsC223U4UU	Male	Suburban	NeuteredMale	Neutered	14	Negative	7.1	18	10.6	1166	318	4876	170	4240
grlsDZJPVGJJ	Male	Suburban	IntactMale	Intact	11	Negative	6.1	14.2	8.3	249	415	5644	149	1992
grlsCIKG01XX	Female	Rural	IntactFemale	Intact	21	Negative	6.6	16.8	10.9	0	872	5886	312	4033
grlsGYD8YY55	Male	Rural	IntactMale	Intact	25	Negative	6.4	15.4	8.7	87	696	6177	283	1740
grlsXIZKQHH	Female	Rural	IntactFemale	Intact	22	Negative	6.6	16.1	16.6	166	996	12450	212	2988
grls5MTLQQPP	Male	Rural	IntactMale	Intact	22	Negative	6.9	16.3	8.8	0	792	5280	206	2728
grlsCP1HGMJJ	Male	Rural	NeuteredMale	Neutered	23	Negative	6.8	16.6	11.4	342	456	7410	240	3192
grlsMX63K0SS	Female	Suburban	IntactFemale	Intact	13	Negative	7.1	17.1	10.7	107	856	5778	302	3959
grlsZPEBWWNN	Male	Rural	IntactMale	Intact	22	Negative	7.2	17.4	9.8	196	294	6174	167	3136
grlsESPFWVBB	Male	Urban	IntactMale	Intact	9	Negative	7.7	17.9	9.8	392	294	4606	206	4508
grlsYDEDGCXX	Female	Urban	NeuteredFemale	Neutered	12	Negative	6.1	15.4	10.5	210	525	7035	368	2730
grlsRCOJH033	Female	Urban	IntactFemale	Intact	6	Negative	6.5	15.7	9.3	186	372	5301	282	3441
grlsXGDRUCVV	Male	Suburban	IntactMale	Intact	7	Negative	5.6	13.3	8.4	168	588	5292	264	2352
grlsH1QJM00	Male	Rural	IntactMale	Intact	10	Negative	7.2	17.3	9.3	0	1023	5301	262	2976
grls0HJ94YAA	Female	Suburban	IntactFemale	Intact	17	Negative	7.1	18.2	11.1	111	333	6549	217	4107
grlsJ87BQ1JJ	Female	Rural	NeuteredFemale	Neutered	22	Negative	6.5	15.9	5.1	51	408	3264	176	1377
grlsP6EXKJ55	Female	Urban	IntactFemale	Intact	7	Negative	5.9	14.7	8.6	344	258	4902	217	3096
grlsJE4JG3OO	Female	Urban	IntactFemale	Intact	7	Negative	6.1	15	11	0	770	5720	240	4510
grlsJR9FJ7OO	Male	Suburban	NeuteredMale	Neutered	23	Negative	7.4	18.8	7.3	73	219	3577	184	3431
grlsPQW4W8CC	Female	Rural	NeuteredFemale	Neutered	11	Negative	5.1	12.7	10.4	208	208	8840	235	1144
grlsZ34975II	Female	Rural	IntactFemale	Intact	17	Negative	6.4	16.6	7.2	0	144	4320	101	2736
grlsUAWU14KK	Female	Suburban	IntactFemale	Intact	17	Negative	6.8	16.9	10.2	0	816	6630	272	2754
grls6OKXQU44	Male	Suburban	IntactMale	Intact	7	Negative	6.4	15	9.1	546	455	5551	310	2548
grls2Y64A1ZZ	Female	Suburban	NeuteredFemale	Neutered	22	Negative	6.3	15.7	8.8	352	264	4928	214	3256
grls7PGZ1RNN	Female	Rural	IntactFemale	Intact	12	Negative	6.7	16.9	11.4	228	456	7182	293	3534
grls68OB35EE	Male	Rural	IntactMale	Intact	7	Negative	6.2	14.4	10.9	327	327	5668	256	4578
grlsI177HBBB	Female	Suburban	IntactFemale	Intact	7	Negative	6.6	16.4	9.5	285	380	5130	293	3705
grls7R3QE5JJ	Male	Urban	IntactMale	Intact	8	Negative	5.9	15	11.6	580	348	6032	294	4640
grlsCR9BWCVV	Female	Suburban	NeuteredFemale	Neutered	19	Negative	6.7	16.8	6.4	384	384	3648	150	1984
grlsQ3H96F99	Male	Rural	NeuteredMale	Neutered	18	Negative	7	17	8.1	162	324	5427	228	2187
grlsDZ82BBB	Female	Rural	IntactFemale	Intact	18	Negative	5.8	13.5	7.8	78	546	4368	452	2808
grlsPYUC6ZTT	Male	Suburban	NeuteredMale	Neutered	22	Negative	7.8	18.3	9.4	1222	376	4230	216	3572
grlsB4GNNEMM	Male	Rural	IntactMale	Intact	12	Negative	6.2	16.2	7.8	390	312	4602	217	2496
grls5KRMWDUU	Female	Suburban	IntactFemale	Intact	25	Negative	7.4	17.7	11.2	112	560	9632	243	896
grls2RWXEJ	Female	Rural	NeuteredFemale	Neutered	16	Negative	6.3	15.9	10	200	600	6200	255	3000
grlsNQJFUC77	Male	Suburban	NeuteredMale	Neutered	8	Positive	6.4	14.9	9.7	97	291	4656	176	4656
grlsQB0MYGVV	Female	Rural	NeuteredFemale	Neutered	23	Negative	7.7	18.1	7.5	150	375	4350	206	2625
grlsAQOKMLFF	Male	Suburban	IntactMale	Intact	9	Negative	7.2	18.4	12	240	360	7440	198	3960
grlsJXNRRRLL	Male	Suburban	IntactMale	Intact	14	Negative	7.5	18.2	11.1	0	666	7659	193	2775
grls8PLFYEJJ	Female	Rural	NeuteredFemale	Neutered	8	Negative	5.9	14.5	6.4	0	448	3776	340	2176
grlsLGENKT99	Male	Rural	IntactMale	Intact	23	Negative	6.8	17.6	8.9	0	356	6764	311	1780
grls51O6KEXX	Female	Rural	NeuteredFemale	Neutered	6	Negative	6.3	14.7	13.1	0	1572	7860	257	3668
grls3BH9HUCC	Female	Suburban	NeuteredFemale	Neutered	23	Negative	6.8	17.8	8.5	340	255	5780	222	2125
grlsUKMB15HH	Female	Suburban	IntactFemale	Intact	9	Negative	5.9	14.3	10.4	728	416	4264	318	4992
grls2WLM3RII	Male	Suburban	NeuteredMale	Neutered	12	Negative	6.1	14.9	7.1	639	213	3763	189	2485
grlsF0YBE88	Female	Suburban	NeuteredFemale	Neutered	18	Negative	6.7	16.1	8.5	425	340	5440	195	2295
grlsS1MBLX	Female	Suburban	IntactFemale	Intact	15	Negative	6.1	15.1	15.9	0	1272	10017	271	4611
grls1T0UJ7BB	Female	Suburban	NeuteredFemale	Neutered	27	Negative	6.9	17.5	5.5	220	165	2475	190	2640
grls2PHOS9FF	Male	Suburban	IntactMale	Intact	7	Negative	6.1	14.8	12	480	600	5880	255	5040
grlsE66FLHH	Female	Suburban	NeuteredFemale	Neutered	25	Negative	6.9	18.1	6.3	0	441	3654	256	2205
grlsKC9OFFBB	Male	Rural	NeuteredMale	Neutered	10	Negative	6.3	14.7	9.8	294	392	6370	244	2744
grlsFVH2VFOO	Female	Rural	IntactFemale	Intact	7	Negative	5.9	13.7	16.6	996	830	11620	221	3154
grlsZ7XH7B66	Female	Rural	IntactFemale	Intact	24	Positive	6	15.5	10.8	432	324	7236	324	2808
grlsQHD1888	Female	Suburban	NeuteredFemale	Neutered	13	Negative	5.9	15.3	7.4	370	148	4218	212	2664
grlsHTKHH0CC	Male	Suburban	NeuteredMale	Neutered	13	Negative	7.1	17.5	7.8	234	234	5304	167	2028
grlsDN0KY22	Female	Rural	IntactFemale	Intact	11	Negative	6.1	15.4	9.9	990	297	4752	231	3861
grlsYSYXJN00	Male	Suburban	IntactMale	Intact	22	Negative	7.7	18.5	10	600	400	5600	214	3400
grls5R6O5YQQ	Male	Suburban	NeuteredMale	Neutered	29	Negative	6.5	16.8	6.9	276	138	3036	178	3450
grls61OSN6II	Male	Suburban	IntactMale	Intact	7	Negative	6.8	15.7	10.4	312	520	5928	243	3640
grlsZVMB3999	Male	Suburban	IntactMale	Intact	7	Negative	5.2	12.3	8.6	86	258	4214	218	4042
grlsD6YYECTT	Female	Suburban	NeuteredFemale	Neutered	22	Negative	6.6	16.3	8.6	86	1118	3612	223	3784
grlsHU8C0ENN	Male	Rural	NeuteredMale	Neutered	15	Negative	6.8	17.1	9.1	546	546	4459	290	3549
grlsWE2URWMM	Female	Rural	IntactFemale	Intact	17	Negative	NA	NA	NA	NA	NA	NA	NA	NA
grlsECY6GTPP	Female	Suburban	IntactFemale	Intact	6	Negative	5.5	13.4	7.4	148	148	3626	378	3478
grlsSIUOU188	Male	Suburban	IntactMale	Intact	10	Negative	7.1	17	11.3	0	565	6102	240	4633
grlsX3RHMZXX	Female	Suburban	NeuteredFemale	Neutered	10	Negative	6.3	15.8	8	0	480	3600	261	3920
grlsBGW203YY	Male	Suburban	NeuteredMale	Neutered	26	Negative	6.1	15.8	6.6	330	198	3630	206	2442
grls6RRHX4TT	Female	Suburban	IntactFemale	Intact	16	Negative	5.9	14	11.6	232	348	6612	318	4408
grlsNJ3YMTMM	Male	Suburban	IntactMale	Intact	21	Negative	6.9	16.1	8.2	82	410	5248	193	2460
grls6225DWII	Female	Suburban	IntactFemale	Intact	12	Negative	6.2	15.1	9.9	198	297	7227	194	2178
grls24RHMB77	Male	Suburban	NeuteredMale	Neutered	19	Negative	5.5	13.2	7.4	370	296	3774	175	2960
grlsFLW1MFII	Female	Rural	IntactFemale	Intact	22	Negative	6.4	15.8	9.4	188	188	6110	174	2914
grlsWC1EM55	Female	Suburban	IntactFemale	Intact	15	Negative	6	14.5	12.8	640	512	7424	217	4224
grls9OQ73NSS	Male	Suburban	IntactMale	Intact	12	Negative	6.6	17	8.5	170	510	6205	166	1615
grlsE63P8INN	Male	Rural	IntactMale	Intact	9	Negative	6.4	14.9	13.9	834	834	7089	269	5143
grlsA6H4Q3RR	Male	Suburban	IntactMale	Intact	9	Positive	4.5	11.1	9.7	97	291	5820	345	3492
grlsSGMC3CC	Female	Suburban	IntactFemale	Intact	20	Positive	6.2	14.7	7.6	152	228	4332	333	2888
grls3ABT155	Female	Rural	IntactFemale	Intact	6	Negative	6.4	14.6	11.3	0	904	5763	302	4633
grlsMGDDQF00	Female	Suburban	IntactFemale	Intact	7	Negative	6	12.9	11.7	234	585	7020	322	3861
grls8PUQHOCC	Male	Rural	IntactMale	Intact	23	Positive	6.9	16.9	10.6	106	318	8374	230	1802
grlsQG4TPYII	Male	Suburban	IntactMale	Intact	11	Positive	7.4	17.9	8	0	240	5280	164	2480
grlsF2IBC5	Male	Suburban	IntactMale	Intact	16	Negative	6.3	15.9	8.1	324	324	5751	181	1701
grls053MV8EE	Male	Rural	IntactMale	Intact	21	Negative	5.8	13.7	11.4	570	684	8436	218	1710
grlsZ941ZF66	Male	Rural	IntactMale	Intact	24	Negative	6.6	16.3	9.1	0	728	6188	171	2184
grlsFZ8E7JJ	Female	Suburban	IntactFemale	Intact	17	Negative	6	14.4	9.6	288	384	5856	283	3072
grls3HLLJM00	Male	Suburban	IntactMale	Intact	13	Positive	7	16.6	11.2	784	336	6384	235	3696
grlsIXNMCD33	Male	Rural	IntactMale	Intact	24	Positive	6.4	15.9	7.6	152	152	5776	243	1520
grlsVERNOQ77	Male	Suburban	IntactMale	Intact	10	Negative	5.9	14.2	9.8	294	392	5194	172	3920
grlsW9HGMLTT	Female	Suburban	NeuteredFemale	Neutered	14	Negative	5.8	13.8	11.1	222	333	6105	327	4440
grlsANIV6XAA	Male	Rural	IntactMale	Intact	6	Negative	5.9	14.1	12.3	123	615	5904	271	5658
grlsBO29BWSS	Female	Rural	IntactFemale	Intact	6	Negative	5.3	12.8	7.4	148	148	3478	256	3626
grlsW6IV4SUU	Male	Suburban	IntactMale	Intact	24	Negative	6.3	15.8	11.5	0	690	9200	297	1495
grlsH1LIKY88	Female	Rural	IntactFemale	Intact	9	Negative	6.5	15.9	11.6	116	464	6264	242	4756
grlsCH06411	Male	Rural	IntactMale	Intact	16	Negative	7.6	18.3	10.4	104	936	7280	190	2080
grlsW20FSBVV	Female	Rural	IntactFemale	Intact	16	Negative	8	19.3	10.1	0	808	6565	187	2727
grlsVXJUMDTT	Female	Suburban	IntactFemale	Intact	6	Negative	5.7	13.5	10.2	204	408	4896	274	4590
grlsU8TSK5XX	Male	Suburban	IntactMale	Intact	20	Negative	6.2	14.9	9.1	91	455	5005	282	3549
grlsPJGEUQSS	Female	Urban	NeuteredFemale	Neutered	23	Negative	6.1	14.8	8.6	86	774	6278	232	1462
grlsKLPG3NQQ	Male	Urban	NeuteredMale	Neutered	11	Negative	6.6	16.3	10.1	404	202	5656	338	3838
grlsAWPFNEXX	Male	Suburban	IntactMale	Intact	10	Negative	6.4	15.5	11.3	113	791	5424	285	4972
grls03MTKHLL	Female	Suburban	NeuteredFemale	Neutered	10	Negative	5.9	13.9	6.8	68	340	3808	321	2584
grlsNFKUM6GG	Male	Suburban	NeuteredMale	Neutered	27	Negative	6.8	16.6	7.6	836	380	4636	154	1748
grls92EJH7II	Male	Suburban	IntactMale	Intact	22	Negative	7.3	17	5.3	371	106	3127	200	1696
grlsR4TIP1EE	Male	Rural	IntactMale	Intact	16	Negative	6.7	16.2	10.9	109	545	8393	198	1853
grlsQRKU7TOO	Female	Suburban	NeuteredFemale	Neutered	16	Negative	7.2	17.7	6.4	0	512	3520	226	2368
grlsKSLZ3V77	Female	Rural	IntactFemale	Intact	16	Negative	6.3	14.6	11.2	224	336	7728	201	2912
grlsL236FZEE	Male	Rural	IntactMale	Intact	16	Negative	6.8	16.2	12.9	129	645	9546	253	2580
grlsTGTS90YY	Male	Urban	NeuteredMale	Neutered	6	Negative	6.7	15.5	9.2	368	368	4692	180	3772
grls21FVKE55	Female	Suburban	IntactFemale	Intact	6	Negative	6	13.8	13.3	266	399	7049	215	5586
grls9GSIT1NN	Male	Rural	NeuteredMale	Neutered	16	Negative	6.2	15	11.8	118	826	7434	160	3422
grlsK9NCFGFF	Female	Rural	IntactFemale	Intact	16	Negative	6.8	15.7	10.7	214	428	7383	207	2675
grls8G7GBZ88	Female	Suburban	NeuteredFemale	Neutered	6	Negative	5.7	13.9	11.5	230	345	7130	273	3795
grls7EQ7E0EE	Male	Rural	NeuteredMale	Neutered	23	Positive	6.7	15.1	8.2	82	738	3854	193	3526
grlsJQIU7SQQ	Female	Suburban	IntactFemale	Intact	23	Negative	6.2	16	9	0	540	4950	300	3510
grlsMCWWZIVV	Male	Suburban	IntactMale	Intact	6	Negative	5.2	12.3	9.2	368	276	4508	274	4048
grlsFSBDGO11	Male	Suburban	IntactMale	Intact	6	Negative	6.3	14.3	8.3	166	415	4316	182	3403
grlsIU7GFUBB	Female	Suburban	NeuteredFemale	Neutered	18	Negative	7	17.9	7.2	216	216	3816	231	2952
grls7LGGK899	Male	Urban	NeuteredMale	Neutered	22	Negative	6.1	14.5	11.5	115	460	7820	355	3105
grls1VS4BJHH	Male	Suburban	IntactMale	Intact	7	Negative	5.7	13.8	8.7	174	261	5133	202	3132
grlsKGJ5C7DD	Male	Suburban	NeuteredMale	Neutered	11	Negative	6.7	16.4	6.8	340	204	3264	169	2992
grlsJXT6SU11	Female	Urban	NeuteredFemale	Neutered	23	Negative	7	17.6	8.3	166	249	4067	198	3818
grlsVCM4OI66	Female	Suburban	IntactFemale	Intact	22	Negative	7.6	19.1	8.5	595	255	3740	173	3910
grls405NWMQQ	Male	Rural	IntactMale	Intact	22	Negative	5.8	13.9	9.3	186	372	5301	276	3441
grls0TAMSHFF	Male	Rural	IntactMale	Intact	17	Negative	6.9	17	15.6	156	624	10608	233	4212
grls9INU92LL	Female	Suburban	NeuteredFemale	Neutered	28	Negative	6.8	16.9	8.5	0	680	4845	233	2975
grlsVN8SZRSS	Male	Suburban	IntactMale	Intact	16	Negative	6.9	16.1	9.9	693	297	4950	147	3960
grls5AQUAWSS	Male	Suburban	IntactMale	Intact	24	Negative	6.6	16.5	10.7	428	321	5564	256	4280
grlsB375YEHH	Male	Rural	IntactMale	Intact	10	Negative	5.8	14.7	15.2	456	608	9424	290	4712
grls9L1PTG00	Female	Suburban	IntactFemale	Intact	10	Negative	5.9	14	8.1	324	405	5184	220	2187
grlsFMTL4P77	Female	Suburban	IntactFemale	Intact	14	Negative	6.8	16.1	11.2	0	896	6272	274	4032
grls41067500	Male	Suburban	IntactMale	Intact	6	Negative	5.3	12.4	10	200	400	6000	199	3300
grlsQE71H133	Female	Suburban	IntactFemale	Intact	24	Negative	6.1	15	8.4	84	336	4536	409	3444
grls68EFHT77	Female	Suburban	NeuteredFemale	Neutered	23	Negative	6.7	17.2	8.5	425	680	4760	313	2635
grlsSAMJ5IXX	Male	Suburban	IntactMale	Intact	6	Negative	5.2	12.8	9.6	96	768	4512	207	4224
grlsRPXH2X88	Male	Suburban	IntactMale	Intact	8	Negative	7.3	17.2	10.8	756	432	6156	181	3456
grls9XR11V66	Male	Rural	IntactMale	Intact	7	Negative	5.8	14.4	11.2	0	784	6272	334	4144
grlsH2NY21KK	Male	Suburban	IntactMale	Intact	17	Negative	6.7	17.1	7	140	210	4200	35	2450
grls9DKH3N88	Male	Rural	IntactMale	Intact	7	Negative	6	14.5	9.4	188	846	4888	333	3478
grlsXSX19FGG	Male	Suburban	NeuteredMale	Neutered	18	Negative	7	18.2	9.2	184	276	5152	187	3588
grls51YUIQ66	Female	Suburban	NeuteredFemale	Neutered	24	Negative	7.6	17.7	8.5	85	255	4930	282	3230
grls8M4HB3BB	Male	Suburban	NeuteredMale	Neutered	15	Negative	6	14.9	11.2	336	336	6496	209	4032
grlsI78BAZ77	Female	Suburban	IntactFemale	Intact	9	Negative	6.7	16.8	9.9	495	297	4950	237	4158
grlsR0384BJJ	Male	Suburban	IntactMale	Intact	11	Negative	6.6	14.9	10	400	400	5700	265	3500
grls49TGWMEE	Male	Suburban	IntactMale	Intact	13	Negative	6.4	15.9	9.5	380	475	4370	219	4275
grls8TUR3477	Male	Suburban	IntactMale	Intact	8	Negative	5.7	14.3	12.8	256	512	6912	198	5120
grlsWI9XHNGG	Male	Suburban	NeuteredMale	Neutered	6	Negative	6.1	14.5	8.8	88	704	3696	193	4224
grlsW4DN9NLL	Male	Rural	IntactMale	Intact	8	Negative	6.4	14.8	11.2	336	560	6832	235	3472
grls8QSN40NN	Female	Rural	NeuteredFemale	Neutered	18	Negative	7	17.7	11.1	111	444	8658	29	1887
grls8K0MPJ77	Male	Rural	IntactMale	Intact	6	Negative	5.2	12.3	9.8	196	490	4802	310	4312
grls4QLTUUDD	Female	Rural	IntactFemale	Intact	10	Negative	6.6	15.6	8	80	800	4000	308	3040
grlsSIHXOLII	Female	Suburban	IntactFemale	Intact	7	Negative	5.1	12.4	5.9	472	59	3481	248	1888
grlsL7E2G6QQ	Male	Urban	NeuteredMale	Neutered	18	Negative	6.9	16.3	12.1	605	484	8349	181	2662
grlsFB7BYDXX	Male	Rural	NeuteredMale	Neutered	24	Negative	6.9	17.7	8.4	84	168	5796	223	2352
grlsBE58TRUU	Female	Rural	IntactFemale	Intact	11	Positive	5.9	14.2	13.8	138	1380	7176	512	5106
grls8T8GJ1HH	Female	Suburban	IntactFemale	Intact	11	Negative	6.6	15.3	14.5	0	870	8555	356	4930
grlsUGM42X00	Female	Suburban	IntactFemale	Intact	13	Negative	6.1	15.3	11.3	0	904	6441	259	3955
grlsFR0X5ZZ	Male	Suburban	IntactMale	Intact	16	Negative	6.3	15.2	10.7	428	428	5992	273	3745
grls2D58M5PP	Female	Suburban	NeuteredFemale	Neutered	21	Negative	6.5	16	6.3	63	378	4032	291	1827
grlsLMEPJC99	Female	Suburban	IntactFemale	Intact	23	Negative	7.1	16.8	10.2	204	510	6528	218	2958
grlsW9VLDHDD	Male	Urban	IntactMale	Intact	12	Negative	5.9	14.8	10.7	107	1070	5350	207	4173
grls7831P9BB	Male	Rural	IntactMale	Intact	20	Negative	6.5	16.6	10	0	1400	5100	267	3500
grlsD7WKWN99	Female	Suburban	NeuteredFemale	Neutered	17	Negative	NA	NA	NA	NA	NA	NA	NA	NA
grls7QR8H733	Male	Suburban	IntactMale	Intact	18	Negative	7	17.1	8.5	340	255	5355	214	2550
grlsS7Y0MC88	Female	Rural	NeuteredFemale	Neutered	13	Negative	6.4	15.6	7.7	539	231	3850	220	3003
grls1R5W1DNN	Male	Suburban	NeuteredMale	Neutered	13	Negative	6.5	16.1	7.9	0	474	3950	178	3476
grlsDEMKZM88	Female	Suburban	NeuteredFemale	Neutered	13	Negative	6.7	17.5	6.1	61	183	4636	170	1220
grls3F95H0TT	Female	Suburban	IntactFemale	Intact	11	Negative	5.6	14	9.6	0	960	3840	276	4800
grlsOQ65UN	Male	Rural	IntactMale	Intact	8	Negative	6.2	14.8	8.3	415	913	3320	239	3652
grls7EG892QQ	Female	Suburban	IntactFemale	Intact	7	Negative	5.7	13.9	13	130	260	6630	237	5850
grlsI426LMZZ	Male	Suburban	IntactMale	Intact	16	Negative	6	14.8	13.8	828	552	7866	308	4554
grlsR4L8NPTT	Male	Rural	IntactMale	Intact	18	Negative	6.4	16.1	8.8	264	264	6336	263	1936
grlsRAZK3D88	Male	Suburban	NeuteredMale	Neutered	22	Negative	7	17.1	9.5	95	760	4085	285	4560
grlsNKM3EIZZ	Male	Suburban	IntactMale	Intact	16	Negative	7.5	18.3	9.5	95	380	7505	192	1520
grlsXRKVV33	Male	Suburban	IntactMale	Intact	8	Negative	6.1	14.2	13.2	132	1452	8580	194	3036
grlsC9MP35PP	Female	Suburban	NeuteredFemale	Neutered	12	Negative	7.2	16.9	9	0	450	4500	246	4050
grls16CFUCUU	Female	Rural	IntactFemale	Intact	23	Negative	6.3	14.8	7.5	225	450	5250	349	1575
grlsZRG6Q0TT	Male	Suburban	NeuteredMale	Neutered	15	Negative	7	17	8.9	89	623	5607	289	2581
grlsCMPJ122	Male	Suburban	IntactMale	Intact	13	Negative	6.7	16.6	10.2	0	816	5916	247	3366
grlsHG8T2KPP	Male	Suburban	NeuteredMale	Neutered	27	Negative	7.7	18.6	6.5	455	195	3705	269	2145
grls1X8STWLL	Female	Suburban	NeuteredFemale	Neutered	14	Negative	6.4	16.1	9.8	98	980	4998	267	3724
grlsDBAQYDVV	Male	Suburban	NeuteredMale	Neutered	13	Negative	6.4	16.6	11.6	232	464	8236	259	2668
grlsY17QWFEE	Female	Urban	NeuteredFemale	Neutered	22	Negative	6.9	15.9	7.3	584	292	4307	149	2117
grls6KJTTEWW	Female	Suburban	IntactFemale	Intact	6	Positive	5.8	14.6	9.8	294	490	5684	254	3332
grlsT9U2Q	Male	Rural	IntactMale	Intact	13	Negative	6.1	15.1	12.5	625	500	7625	275	3625
grls445JZMM	Female	Suburban	NeuteredFemale	Neutered	8	Negative	6.5	15.1	9.3	651	465	4464	230	3627
grlsH6W309DD	Female	Suburban	NeuteredFemale	Neutered	14	Negative	6.9	16.8	11.2	448	336	6496	252	3808
grlsTE8Q40BB	Male	Urban	NeuteredMale	Neutered	21	Negative	6.9	17	8.6	172	172	4644	200	3612
grlsP2LPL7DD	Male	Rural	IntactMale	Intact	6	Positive	4.8	12	11.9	238	714	8092	351	2856
grls8IS21DOO	Male	Suburban	IntactMale	Intact	11	Negative	6.4	15.7	7.6	76	380	5016	227	2128
grlsP4R4TKTT	Female	Suburban	NeuteredFemale	Neutered	7	Negative	6.4	14.5	8.3	166	166	4648	259	3320
grlsRHCMP4VV	Female	Suburban	NeuteredFemale	Neutered	11	Negative	5.4	13.8	7.5	525	150	3150	191	3675
grlsB136UFBB	Male	Urban	NeuteredMale	Neutered	24	Negative	6.9	17.3	7.9	79	237	4898	170	2607
grlsXPN47Y33	Female	Suburban	IntactFemale	Intact	15	Negative	6.1	13.9	9.9	99	297	5049	160	4356
grlsVZFQZGBB	Male	Suburban	IntactMale	Intact	7	Negative	6.2	14.3	11.3	226	226	6441	206	4407
grlsQUXWQL66	Male	Suburban	IntactMale	Intact	24	Negative	7.5	17.8	11.6	348	464	6380	200	4292
grlsFIWHLRWW	Male	Suburban	NeuteredMale	Neutered	11	Negative	7.6	18.3	10.4	520	312	4576	139	4888
grlsY3XUGPQQ	Female	Urban	IntactFemale	Intact	16	Negative	7.6	18.2	7	70	560	3010	231	3360
grlsQA8MW6HH	Male	Suburban	IntactMale	Intact	18	Negative	7.3	16.8	10.1	303	303	6464	263	3030
grlsCWCLK22	Female	Suburban	NeuteredFemale	Neutered	13	Negative	6.4	15.6	8	240	80	5840	230	1840
grlsXRY0POWW	Male	Suburban	NeuteredMale	Neutered	23	Negative	6.4	15.5	7	280	140	4130	207	2450
grlsKY2U62AA	Male	Urban	IntactMale	Intact	12	Negative	6.1	14.6	8.8	440	352	5280	222	2728
grlsIB8ZCI66	Male	Rural	IntactMale	Intact	23	Negative	6.7	15.4	9.1	91	273	5551	280	3185
grls2J2QFTTT	Male	Suburban	IntactMale	Intact	11	Negative	6.8	17.4	8.5	85	425	5100	197	2890
grlsXMDSVDHH	Male	Urban	IntactMale	Intact	7	Negative	6.2	13.5	10.3	206	412	4635	198	5047
grlsLCIJR3RR	Male	Urban	NeuteredMale	Neutered	9	Negative	5.8	14.3	8.6	86	602	4300	277	3612
grlsHE03MPRR	Female	Rural	IntactFemale	Intact	12	Negative	6.2	15.7	9.1	91	364	5096	219	3549
grls3HHDXHWW	Male	Urban	NeuteredMale	Neutered	18	Negative	7.4	17.1	7.2	576	288	3744	146	2520
grls45ZNH300	Male	Suburban	IntactMale	Intact	15	Negative	6	14.8	6.1	0	305	3233	181	2562
grls7O56EF66	Male	Suburban	IntactMale	Intact	16	Negative	6.6	15.4	9.6	0	672	5376	229	3552
grlsIPOJG8FF	Male	Suburban	NeuteredMale	Neutered	14	Negative	5.8	14.1	9.2	1564	276	3588	197	3772
grlsXPJ449HH	Female	Suburban	NeuteredFemale	Neutered	7	Negative	5.7	14	8.4	168	252	4788	155	3192
grlsQI3H2H77	Male	Suburban	NeuteredMale	Neutered	25	Negative	7.3	18.6	9.6	288	288	5664	217	3264
grlsCQ3RPWKK	Male	Suburban	IntactMale	Intact	10	Negative	7	16.5	10	900	400	5100	176	3600
grlsXI5Q71FF	Female	Rural	IntactFemale	Intact	21	Negative	6.4	15.3	10.5	105	315	5670	322	4410
grlsG6EFT66	Female	Suburban	NeuteredFemale	Neutered	7	Negative	6.8	16.4	10.2	0	714	4794	175	4692
grls35KUFL66	Male	Urban	NeuteredMale	Neutered	17	Negative	6.4	15.5	10.8	432	648	7236	35	2484
grls170XXJZZ	Male	Rural	IntactMale	Intact	9	Negative	6.1	14.2	10.1	606	303	4242	239	4848
grlsC9B96YUU	Male	Suburban	NeuteredMale	Neutered	10	Negative	6.9	16	7.8	312	312	4446	178	2730
grls8X3GO5QQ	Male	Suburban	IntactMale	Intact	24	Negative	6.4	15.9	6	60	600	3900	173	1380
grlsCK4B7LSS	Male	Urban	NeuteredMale	Neutered	23	Negative	7.3	18.4	9.4	94	376	5358	244	3478
grlsQZAMFHKK	Female	Suburban	IntactFemale	Intact	13	Negative	7	16.7	8.4	336	252	4116	181	3696
grlsE9RSSF44	Female	Rural	IntactFemale	Intact	24	Negative	6.7	17.1	13.3	133	1064	10773	216	1330
grlsYI8VNVWW	Male	Rural	NeuteredMale	Neutered	20	Negative	6.2	15.7	11.6	116	928	5452	308	5104
grlsQNO7REWW	Male	Rural	IntactMale	Intact	18	Positive	6.9	16.9	7.9	79	790	4740	196	2291
grlsZUCGUQHH	Female	Suburban	IntactFemale	Intact	24	Negative	6	14.4	7	140	840	3220	292	2800
grls0D8TYTHH	Female	Urban	IntactFemale	Intact	9	Positive	NA	NA	NA	NA	NA	NA	NA	NA
grls1M4SL0EE	Female	Suburban	NeuteredFemale	Neutered	12	Negative	6.5	16.9	7	0	630	4060	210	2240
grlsHLSFNYOO	Male	Suburban	IntactMale	Intact	12	Negative	6.3	15.5	15.7	471	471	9420	251	5338
grlsYPP94SII	Male	Rural	NeuteredMale	Neutered	21	Negative	7.8	18.4	5.5	220	110	2640	232	2530
grlsSD91L8VV	Female	Suburban	IntactFemale	Intact	7	Negative	5.8	14.4	8	80	480	3920	126	3440
grlsSYG7XR99	Male	Suburban	NeuteredMale	Neutered	8	Negative	5.4	13	12	480	840	8400	343	2280
grlsRXEQPLQQ	Male	Suburban	IntactMale	Intact	10	Positive	5.6	14.3	12.1	363	605	6655	256	4477
grlsDIJ7PCCC	Male	Rural	IntactMale	Intact	20	Negative	7.1	17.8	8.1	162	162	4293	183	3402
grlsSCM2C99	Female	Suburban	NeuteredFemale	Neutered	23	Negative	6.9	17	6.2	62	310	3162	158	2666
grls5URG9JGG	Male	Suburban	NeuteredMale	Neutered	24	Negative	7	16.1	6.6	528	132	4158	249	1782
grlsFBBILSXX	Female	Suburban	NeuteredFemale	Neutered	22	Negative	6.2	15.3	6	60	120	3720	226	2100
grls31F8JJGG	Female	Rural	IntactFemale	Intact	20	Negative	6.5	15.4	7.9	79	553	4898	230	2370
grls80GOJXFF	Male	Suburban	IntactMale	Intact	9	Negative	5.8	13.5	11.7	117	936	5616	262	4914
grlsU4RTY4CC	Female	Suburban	NeuteredFemale	Neutered	12	Negative	6.4	16	7.9	158	79	6083	217	1580
grlsDGF143	Female	Rural	IntactFemale	Intact	12	Negative	6.7	16.3	8.7	261	348	4872	204	3219
grlsFMCUG5FF	Male	Suburban	NeuteredMale	Neutered	23	Negative	7	17	8.3	498	249	5063	170	2490
grlsKF3PSOSS	Female	Suburban	NeuteredFemale	Neutered	23	Negative	6.8	16.3	5.9	177	118	3540	234	2065
grlsIT43TD11	Male	Urban	IntactMale	Intact	7	Negative	5.8	13.9	7.4	148	444	4366	185	2442
grlsZK5TZBB	Female	Suburban	NeuteredFemale	Neutered	7	Negative	6.8	16	12.5	375	375	6750	286	4875
grlsQ1PRHFQQ	Male	Rural	IntactMale	Intact	10	Negative	6.4	15.3	7.7	539	385	4851	191	1925
grls16Y39PGG	Female	Suburban	IntactFemale	Intact	9	Negative	6.4	16.4	9.1	0	364	5278	317	3458
grlsRDQWWU44	Male	Urban	IntactMale	Intact	10	Negative	6	15.5	12.3	369	615	5412	166	5781
grls1CTSI5XX	Male	Suburban	NeuteredMale	Neutered	15	Negative	7.1	16.3	9.2	368	460	7268	136	1104
grlsW4XUWI11	Female	Suburban	NeuteredFemale	Neutered	27	Negative	7.6	18.6	5.9	177	177	3599	267	1947
grlsVSZG0F44	Male	Suburban	IntactMale	Intact	9	Negative	5.7	14.5	7.7	154	616	3850	137	3080
grls2RGZ4W44	Female	Urban	NeuteredFemale	Neutered	8	Negative	6.6	15.5	11.9	119	714	5712	262	5355
grlsI3G3N9	Female	Rural	IntactFemale	Intact	17	Negative	6.2	14	11.4	0	798	5814	226	4788
grlsGID2IWEE	Male	Rural	NeuteredMale	Neutered	24	Negative	5.7	14.3	9	180	180	5040	232	3600
grlsD9J05XPP	Female	Suburban	NeuteredFemale	Neutered	22	Negative	6.5	16.5	5.9	413	236	3717	216	1534
grlsR00YVY99	Male	Suburban	IntactMale	Intact	22	Negative	6.5	16.2	7.4	666	518	5032	200	1184
grlsA02KWM55	Female	Suburban	NeuteredFemale	Neutered	18	Negative	6	15.5	8.2	164	492	3854	271	3690
grls1QLT9MBB	Female	Rural	IntactFemale	Intact	9	Negative	5.7	13.7	11.8	354	472	6726	310	4248
grlsPG0COI33	Male	Rural	NeuteredMale	Neutered	22	Negative	6.6	16.2	4.7	470	141	2209	245	1880
grlsNYYNNTZZ	Female	Rural	IntactFemale	Intact	7	Negative	5.7	12.6	8.8	440	264	5192	205	2904
grls17BSWSYY	Male	Suburban	IntactMale	Intact	8	Negative	7	16.2	7.3	511	365	3139	188	3285
grlsXDSKOZYY	Male	Suburban	IntactMale	Intact	7	Positive	6.1	14.8	12.4	248	372	6944	172	4712
grls6EGRPCC	Male	Suburban	IntactMale	Intact	8	Negative	5.2	13.1	9.1	91	273	7007	37	1729
grls178QAA	Male	Suburban	IntactMale	Intact	8	Negative	6.6	15.2	10.9	545	436	5232	278	4578
grlsLN8NVXX	Male	Urban	IntactMale	Intact	21	Negative	5.7	13.8	10.7	428	214	5885	223	4173
grls9T8KRFQQ	Female	Rural	IntactFemale	Intact	13	Negative	5.6	14	12.6	0	882	7812	282	3906
grlsOJ10YCSS	Female	Rural	NeuteredFemale	Neutered	7	Positive	6.4	15.1	7	70	630	4690	325	1540
grlsXINS7GTT	Male	Rural	IntactMale	Intact	7	Negative	6.3	15.3	10.1	202	404	5757	303	3737
grlsO09CZUVV	Female	Rural	IntactFemale	Intact	16	Positive	6.3	14.8	8.3	166	415	5395	280	2324
grlsHRP6EYQQ	Male	Rural	IntactMale	Intact	10	Negative	6	14.4	13.3	0	399	9177	259	3724
grls0V9DN9FF	Female	Suburban	IntactFemale	Intact	17	Negative	6.5	15.9	6.2	310	124	2542	195	3224
grlsMM5BU433	Male	Suburban	NeuteredMale	Neutered	20	Negative	7.4	19.3	7.2	144	0	5256	247	1800
grls4ECTUYFF	Male	Rural	IntactMale	Intact	8	Positive	6.4	15.1	11.7	351	351	6669	256	4329
grlsMO697A11	Female	Rural	IntactFemale	Intact	22	Negative	7.2	16.6	6.4	192	128	4160	248	1920
grlsYG3VKR00	Female	Suburban	NeuteredFemale	Neutered	10	Negative	6.6	15.7	9.1	182	273	5369	304	3185
grlsTJS4UOXX	Male	Urban	NeuteredMale	Neutered	16	Negative	6.5	14.9	8.3	166	664	5146	259	2324
grlsQNTM8FYY	Female	Urban	NeuteredFemale	Neutered	6	Negative	5.3	12.4	9.1	455	273	4823	222	3549
grlsVNUD5NN	Female	Urban	IntactFemale	Intact	11	Negative	6	14.3	8.8	88	616	5368	227	2728
grlsZ0ZH7TLL	Male	Suburban	IntactMale	Intact	22	Negative	7.3	19.9	7.5	300	375	4050	203	2775
grlsZ9ZG3LTT	Female	Suburban	IntactFemale	Intact	24	Negative	7	17.7	6.5	0	325	3640	236	2535
grlsRGIDKF55	Female	Suburban	NeuteredFemale	Neutered	7	Positive	6.8	16.1	14.2	710	568	7100	373	5822
grls7TU66244	Male	Urban	IntactMale	Intact	9	Negative	5.6	13.4	8.3	498	415	4482	125	2905
grlsNPGJX8WW	Male	Rural	IntactMale	Intact	11	Negative	6.4	15.8	11	110	330	8140	188	2420
grlsROHG65XX	Male	Suburban	IntactMale	Intact	14	Negative	6.2	14.6	5.8	58	638	2552	131	2552
grls4HGXB5CC	Male	Suburban	NeuteredMale	Neutered	22	Negative	7	16.9	6.4	256	320	3520	241	2304
grlsYBCRTMQQ	Male	Suburban	IntactMale	Intact	7	Negative	6.3	14.4	9.2	184	644	6256	395	2116
grlsY17FYUKK	Male	Suburban	NeuteredMale	Neutered	6	Negative	6.6	16	10.9	109	218	5668	359	4796
grlsX2EOMOLL	Male	Suburban	IntactMale	Intact	11	Negative	7.2	17.4	8.9	267	445	7031	134	1157
grlsZ5R0LUCC	Male	Rural	IntactMale	Intact	22	Negative	5.8	13.9	19.1	191	1528	15089	277	2292
grlsIRH5Z6OO	Male	Suburban	NeuteredMale	Neutered	23	Negative	6.3	16.5	4	160	160	2640	143	1040
grlsZHSCR9RR	Female	Suburban	IntactFemale	Intact	6	Negative	4.8	12.8	6.8	340	272	3128	209	2992
grls71IO1144	Female	Urban	IntactFemale	Intact	6	Negative	5.7	14.2	7.3	0	219	4453	208	2628
grlsVVRH4F77	Male	Suburban	NeuteredMale	Neutered	18	Positive	7.8	19.1	7.2	216	144	3312	227	3456
grlsKJ6GK277	Female	Rural	NeuteredFemale	Neutered	26	Positive	7.7	18.6	8.8	1056	264	4400	153	3080
grlsTO409GSS	Male	Rural	NeuteredMale	Neutered	18	Negative	6.8	17.1	7.5	75	750	3975	160	2625
grlsJ7NC68VV	Female	Suburban	NeuteredFemale	Neutered	10	Negative	6.9	16.8	12.1	121	484	8591	247	2904
grlsRGKS99MM	Female	Urban	IntactFemale	Intact	10	Negative	6.4	15.1	11.4	114	798	8436	264	2052
grlsTNB931PP	Female	Suburban	NeuteredFemale	Neutered	10	Negative	6.9	16.1	20.5	205	1025	13120	268	6150
grlsV8H8L0DD	Female	Rural	NeuteredFemale	Neutered	24	Negative	6.9	17.4	9.2	460	368	5060	146	3312
grlsH2L2L7BB	Female	Suburban	NeuteredFemale	Neutered	19	Negative	6.1	14.9	9.1	1274	273	4095	301	3458
grls442TB755	Male	Suburban	IntactMale	Intact	27	Positive	5.3	13	5.4	108	216	3942	281	1134
grlsC41FH5JJ	Male	Urban	IntactMale	Intact	8	Negative	6.2	14.7	12.7	762	508	6604	264	4826
grls73WC42UU	Female	Urban	NeuteredFemale	Neutered	23	Negative	6.6	16.2	10.3	309	309	4738	193	4944
grls5FQQCVEE	Male	Suburban	IntactMale	Intact	6	Negative	6.8	16.7	11.5	230	345	5520	218	5405
grlsTO87VV	Male	Suburban	NeuteredMale	Neutered	24	Negative	6.9	16.9	7.5	150	225	4500	293	2625
grls0QDSCTT	Female	Rural	IntactFemale	Intact	24	Negative	7.1	16.8	7.2	0	576	3888	261	2736
grlsW9QLX0GG	Male	Suburban	NeuteredMale	Neutered	15	Positive	6.4	15.5	10.1	202	303	6565	197	3030
grlsALZ9WRII	Male	Suburban	IntactMale	Intact	14	Negative	6.9	16.5	9.4	188	188	6486	202	2538
grlsN38NYTQQ	Male	Suburban	IntactMale	Intact	22	Negative	7	16.2	7.2	72	936	3168	204	3024
grls4OOI0C66	Male	Suburban	NeuteredMale	Neutered	25	Negative	7.2	17.7	8	480	160	5120	218	2240
grlsXGGLTFZZ	Male	Urban	IntactMale	Intact	23	Negative	7.5	17.5	9.7	0	679	6887	200	2134
grls7I9S01RR	Female	Suburban	IntactFemale	Intact	23	Negative	7.3	17.5	8.4	252	168	5544	257	2436
grls8XI1BWCC	Male	Suburban	NeuteredMale	Neutered	13	Negative	6.1	15.8	7.4	518	296	3700	164	2886
grlsWNCB12KK	Male	Suburban	IntactMale	Intact	8	Negative	6	14.2	8.2	246	246	4920	248	2788
grlsI8I5YHQQ	Male	Suburban	IntactMale	Intact	16	Negative	7.2	16.6	7.9	158	158	4898	216	2686
grlsUT4KRQLL	Female	Suburban	NeuteredFemale	Neutered	24	Negative	7.3	17.4	10.4	624	624	7072	185	2080
grlsRLC7RDEE	Male	Suburban	IntactMale	Intact	9	Negative	6.7	16.4	11.3	113	452	8023	265	2712
grlsFW324JTT	Female	Rural	IntactFemale	Intact	20	Positive	7.2	16.7	11.6	696	348	6148	200	4408
grlsXMAH0MBB	Female	Suburban	IntactFemale	Intact	10	Negative	7.1	16.5	7.4	148	222	4514	217	2516
grlsKOORUGEE	Female	Rural	IntactFemale	Intact	10	Negative	5.9	14.8	8.7	261	261	4872	290	3219
grlsPG81W8AA	Male	Rural	NeuteredMale	Neutered	14	Negative	6.8	16.4	8.6	0	602	6106	135	1892
grlsBJTD3O55	Male	Suburban	NeuteredMale	Neutered	23	Negative	6.9	16.1	9	180	270	5760	235	2790
grlsFO5R9P88	Female	Suburban	IntactFemale	Intact	7	Negative	5.8	14.6	10.2	408	306	3876	288	5610
grls1FWHZ3JJ	Female	Suburban	IntactFemale	Intact	6	Negative	5.3	13.5	9.9	198	990	4356	201	4356
grlsWPC63PJJ	Female	Rural	NeuteredFemale	Neutered	23	Negative	6.5	16.2	10.3	103	721	6489	179	2987
grlsJG3L2CMM	Female	Suburban	NeuteredFemale	Neutered	22	Positive	7.1	17.9	8.1	162	405	5346	256	2187
grlsI61NK22	Male	Rural	NeuteredMale	Neutered	24	Negative	6.5	15.6	8.3	249	332	3901	315	3818
grls72YLOISS	Male	Suburban	IntactMale	Intact	6	Negative	6.7	15.1	9.9	198	594	4356	41	4752
grls0SITE9YY	Male	Suburban	NeuteredMale	Neutered	15	Negative	6.3	16.1	8	320	160	4480	234	2960
grlsPR3NYY	Male	Suburban	IntactMale	Intact	13	Negative	6.8	17.4	10.6	0	848	5300	106	4346
grlsBCQUJ311	Male	Rural	NeuteredMale	Neutered	17	Negative	7.5	17.8	7.3	73	511	3869	258	2847
grlsVV06EN88	Male	Rural	IntactMale	Intact	16	Positive	6.2	15.6	11.4	342	342	6954	192	3762
grlsA3GE0GG	Female	Suburban	NeuteredFemale	Neutered	25	Negative	6.9	16.5	10.8	432	324	7344	250	2700
grls3D2HW755	Female	Suburban	IntactFemale	Intact	8	Negative	5.6	13.3	10.7	321	321	4601	295	5350
grlsKN18HQ44	Female	Suburban	NeuteredFemale	Neutered	9	Negative	6	15.1	11.9	0	595	6902	186	4403
grlsZ11BDK33	Male	Suburban	IntactMale	Intact	6	Negative	5.8	14.7	10.8	540	324	5616	230	4320
grlsIJVZ1OHH	Female	Suburban	NeuteredFemale	Neutered	9	Negative	5.8	14.4	10.1	202	202	5050	212	4646
grlsAQQ3B7GG	Male	Suburban	IntactMale	Intact	12	Positive	6.1	14.5	10.5	105	420	7770	197	2205
grlsT6UHNIAA	Female	Suburban	NeuteredFemale	Neutered	24	Negative	7	17.1	8.1	405	324	4293	286	3078
grls39PTM4TT	Male	Suburban	NeuteredMale	Neutered	14	Negative	7.1	16.5	13.7	137	822	8631	202	4110
grls4WDUC3II	Female	Urban	NeuteredFemale	Neutered	9	Negative	6.5	15.9	11.2	560	672	5824	198	4144
grlsDTRSLSFF	Male	Suburban	NeuteredMale	Neutered	21	Negative	7.4	18.5	12.8	512	640	7424	180	4224
grlsKSEHF355	Male	Suburban	NeuteredMale	Neutered	9	Negative	6.6	15.5	8	160	640	4160	174	2960
grls7EDP799	Male	Rural	IntactMale	Intact	13	Negative	7.8	18.3	11.6	580	232	6496	287	4292
grlsXJUDPE99	Female	Suburban	NeuteredFemale	Neutered	9	Negative	7.5	17.2	9.7	97	679	4656	256	4171
grls4XT6VO22	Female	Suburban	IntactFemale	Intact	7	Negative	6.1	14	11.5	345	460	5980	161	4715
grlsISL52BII	Female	Rural	IntactFemale	Intact	6	Negative	6.2	14.9	11.9	714	357	6307	289	4522
grlsDP2SGJ	Male	Suburban	IntactMale	Intact	11	Positive	6	14.8	19.8	198	1386	14850	206	3366
grls00NB23WW	Female	Rural	NeuteredFemale	Neutered	23	Negative	6.1	15.1	6.6	198	264	4092	234	2046
grls38SUGH66	Male	Suburban	IntactMale	Intact	10	Negative	6.1	15.6	7.9	316	395	4503	300	2686
grls8HJGF3NN	Male	Rural	NeuteredMale	Neutered	24	Negative	7.4	18	7.3	292	219	4015	194	2774
grls5XHD544	Female	Rural	NeuteredFemale	Neutered	25	Negative	6.3	15.8	9.1	364	364	5733	164	2639
grlsNJN1N711	Female	Rural	IntactFemale	Intact	25	Positive	6.4	15.6	12.5	125	1000	7125	325	4125
grls1J6B2II	Female	Rural	NeuteredFemale	Neutered	16	Negative	7	16.8	6.5	0	585	3185	245	2730
grlsMH77FLGG	Male	Urban	NeuteredMale	Neutered	19	Negative	6.7	15.9	12.6	378	378	8064	251	3780
grlsTKN0KIDD	Female	Suburban	IntactFemale	Intact	9	Negative	6.1	14.6	6.1	366	305	3538	174	1891
grls18F2T1OO	Male	Suburban	NeuteredMale	Neutered	23	Negative	7.2	18.2	10	800	300	5000	210	3900
grlsLT1SZEDD	Female	Suburban	NeuteredFemale	Neutered	23	Negative	7.1	16.3	8.5	0	1020	4590	236	2805
grls9NWXF322	Female	Suburban	NeuteredFemale	Neutered	22	Negative	6.7	16.5	7.3	511	584	3796	270	2409
grlsS88B2QWW	Male	Suburban	NeuteredMale	Neutered	18	Negative	6	14.4	8.9	178	267	4450	302	4005
grlsKQI3IJII	Female	Suburban	IntactFemale	Intact	23	Negative	7	17.6	6.5	325	195	3315	261	2665
grlsZ7OXSYCC	Male	Suburban	IntactMale	Intact	8	Negative	6.5	15.5	11	220	440	5610	141	4620
grlsJ03PL766	Male	Suburban	IntactMale	Intact	6	Negative	5.9	14.2	8	720	240	3440	295	3600
grlsBHCN3VPP	Male	Suburban	IntactMale	Intact	12	Negative	6	15	13.6	272	544	7344	175	5440
grlsH8B3X944	Male	Suburban	IntactMale	Intact	23	Negative	7.5	17.3	6.7	67	603	4020	78	2010
grls4SP304TT	Female	Suburban	IntactFemale	Intact	10	Negative	5.7	14	10.7	107	535	4922	341	5136
grls3LH13433	Male	Suburban	IntactMale	Intact	7	Negative	5.4	13	10.7	963	535	6420	258	2782
grls3RTA1QFF	Male	Suburban	IntactMale	Intact	6	Negative	5.8	13.5	9.3	465	279	5208	240	3348
grlsTS0IN499	Female	Rural	NeuteredFemale	Neutered	15	Negative	6.1	15	9.7	194	291	6499	251	2716
grlsT0IMF822	Female	Suburban	NeuteredFemale	Neutered	7	Negative	6	14.9	10.3	412	515	4738	250	4635
grls2JIWZ3TT	Male	Suburban	IntactMale	Intact	8	Negative	5.5	12.2	12.2	122	976	5856	349	5246
grlsGH5T4A55	Female	Suburban	IntactFemale	Intact	7	Positive	6.9	16.3	9.1	0	455	5369	231	3276
grlsEZ8CTFQQ	Male	Rural	IntactMale	Intact	18	Negative	6.1	14.6	12.2	0	976	7442	370	3782
grlsRN9QEMRR	Female	Suburban	NeuteredFemale	Neutered	22	Negative	6.5	15.7	5.1	459	102	3213	208	1326
grlsRU253SZZ	Female	Rural	NeuteredFemale	Neutered	7	Negative	6.4	14.8	9.2	368	276	4508	309	3956
grlsJFENDW44	Female	Rural	NeuteredFemale	Neutered	14	Negative	6.8	17.1	9	180	270	5580	212	2970
grls1F7MX4EE	Male	Suburban	NeuteredMale	Neutered	14	Negative	6.7	16.6	8.1	324	405	4779	336	2592
grlsS638JPWW	Female	Urban	NeuteredFemale	Neutered	26	Negative	6.7	16.6	7.4	74	592	4884	250	1850
grlsHR6YHDHH	Male	Rural	NeuteredMale	Neutered	15	Positive	6.2	14.6	7.2	432	360	4896	86	1512
grlsEWO92YII	Female	Suburban	NeuteredFemale	Neutered	24	Negative	7.5	18	7.9	316	553	5530	206	1501
grlsCYRLPGCC	Female	Suburban	IntactFemale	Intact	11	Negative	5.6	13.8	11.5	230	575	7130	243	3565
grlsLZHJ6B33	Male	Suburban	IntactMale	Intact	15	Negative	6.8	16.5	9.9	1089	297	5049	208	3465
grlsJ2G2QC33	Male	Suburban	IntactMale	Intact	7	Negative	6.1	14.8	10.6	318	318	5724	282	4240
grls5685Q77	Male	Suburban	NeuteredMale	Neutered	12	Negative	6.2	15.3	10.4	104	416	5720	205	4160
grlsUQOF1KQQ	Male	Rural	IntactMale	Intact	7	Positive	6.3	14.7	11.7	702	351	5850	226	4680
grls6340WFZZ	Female	Suburban	NeuteredFemale	Neutered	23	Negative	6.9	16.7	6.4	0	448	3392	206	2560
grlsFB6GTIRR	Male	Suburban	IntactMale	Intact	6	Negative	6.2	14.6	6.7	402	201	3752	219	2345
grlsMGE5UI55	Female	Suburban	NeuteredFemale	Neutered	23	Negative	7	16.4	10.6	106	530	7844	245	2120
grlsPN3XJF88	Male	Urban	NeuteredMale	Neutered	14	Negative	6.2	14	7.4	370	222	4588	280	2146
grls7SGHM4RR	Male	Suburban	NeuteredMale	Neutered	28	Negative	7.6	18.3	7.9	237	632	4740	197	2291
grlsUWNZ8Q66	Male	Suburban	NeuteredMale	Neutered	24	Negative	5.9	14.2	11.4	228	342	6726	350	4104
grlsIIDCBQ00	Male	Rural	NeuteredMale	Neutered	6	Negative	5.7	12.9	8.2	82	328	3772	220	3936
grlsBKKNA44	Male	Rural	NeuteredMale	Neutered	6	Negative	6	14	10.5	210	735	4515	274	5040
grls7W3BTUSS	Female	Suburban	NeuteredFemale	Neutered	13	Negative	5.7	13.7	8.9	89	356	6141	211	2314
grlsD62ORCYY	Female	Suburban	NeuteredFemale	Neutered	15	Negative	5.9	14.6	13.1	0	393	10087	265	2620
grlsQFKW3CTT	Male	Suburban	NeuteredMale	Neutered	7	Negative	5.7	13.1	9.4	188	752	4136	215	4324
grlsBLN9PL88	Male	Rural	IntactMale	Intact	10	Negative	6.3	15.6	9	180	270	5310	237	3240
grlsQQNDWNXX	Male	Suburban	NeuteredMale	Neutered	13	Negative	6	14.7	9.1	273	455	6097	229	2275
grlsWXSJR1NN	Male	Suburban	NeuteredMale	Neutered	14	Negative	6.7	16.1	7.9	395	316	5056	216	2133
grlsD5I0WNVV	Female	Rural	IntactFemale	Intact	26	Negative	6.7	17.1	9.1	273	182	5642	229	2912
grlsY4GP2Y99	Male	Urban	NeuteredMale	Neutered	26	Negative	6.2	15.1	7.9	474	316	4424	345	2686
grlsN4PGDWWW	Female	Suburban	IntactFemale	Intact	9	Negative	5.9	13.8	15.3	612	612	8568	403	5508
grls4ZRDNK66	Male	Suburban	IntactMale	Intact	8	Positive	6.6	15.8	12.5	500	875	8875	343	2250
grlsDM8Z0THH	Female	Suburban	NeuteredFemale	Neutered	15	Negative	7.5	17	7.6	0	684	3496	282	3344
grls6GQLWCVV	Female	Urban	NeuteredFemale	Neutered	23	Negative	6.1	15	6.1	305	183	3111	219	2501
grls9EC9UJ88	Male	Rural	NeuteredMale	Neutered	22	Negative	6.3	15.2	8.9	356	267	5340	170	2937
grlsL3ZMQ9HH	Female	Suburban	NeuteredFemale	Neutered	18	Negative	5.6	13.7	6.4	256	128	3584	223	2432
grlsEA806TCC	Female	Suburban	NeuteredFemale	Neutered	7	Negative	5.7	13.9	8.4	84	336	3696	218	4200
grlsT5LCA7BB	Male	Suburban	NeuteredMale	Neutered	7	Negative	6.6	15.6	7.8	312	234	4368	223	2808
grlsUBRO4QZZ	Female	Rural	NeuteredFemale	Neutered	6	Negative	6.3	14.3	13.1	1310	393	6943	330	4323
grlsGPYURPII	Female	Suburban	NeuteredFemale	Neutered	10	Negative	6.7	16.1	9.2	92	736	4692	215	3680
grlsZIYIUUEE	Male	Suburban	IntactMale	Intact	24	Negative	6.9	16.7	7.3	219	146	4599	184	2336
grls690HOFVV	Male	Rural	NeuteredMale	Neutered	8	Negative	6.2	14.3	9.5	285	380	5320	242	3420
grlsK1SQLTTT	Male	Rural	NeuteredMale	Neutered	12	Negative	6	14.9	9.5	570	190	4465	188	4180
grls734CP6GG	Female	Suburban	NeuteredFemale	Neutered	25	Negative	7.4	17.9	7.6	228	152	4180	218	2964
grlsFR455OOO	Female	Suburban	IntactFemale	Intact	7	Negative	6.5	15.2	10.9	218	327	5886	264	4360
grlsRTKBF366	Male	Urban	NeuteredMale	Neutered	13	Negative	6.6	16	9.5	285	380	5700	212	3135
grlsRUIBT955	Female	Rural	NeuteredFemale	Neutered	17	Negative	6.4	15.6	7.2	72	504	4464	172	2160
grlsN8M0UZOO	Female	Suburban	IntactFemale	Intact	19	Negative	6.9	16.7	9.9	396	198	5445	235	3762
grlsJE0A7BJJ	Female	Rural	NeuteredFemale	Neutered	7	Negative	6.6	15.5	7.7	77	385	3850	267	3311
grls44G5RDKK	Male	Suburban	IntactMale	Intact	6	Negative	5.5	12.8	12.7	381	508	6096	293	5715
grls32DCESEE	Female	Suburban	IntactFemale	Intact	7	Negative	5.9	13.1	10.3	412	721	6180	195	2987
grls9OVZN8LL	Male	Suburban	NeuteredMale	Neutered	23	Negative	6.3	14.8	6.7	67	804	2881	164	2948
grlsXA0BK733	Female	Suburban	IntactFemale	Intact	6	Negative	5.5	13.2	6.1	183	488	4331	100	1098
grls0NOGYCWW	Male	Suburban	IntactMale	Intact	6	Negative	5.3	12.7	10.1	707	404	6868	186	2121
grlsYZBOJSS	Female	Suburban	IntactFemale	Intact	6	Negative	5.6	13	7.9	79	869	2923	163	3950
grlsB6HBDWW	Male	Suburban	IntactMale	Intact	15	Negative	6	14.7	13	260	520	8450	214	3640
grlsMM8PZ7PP	Male	Suburban	IntactMale	Intact	25	Negative	7.2	16.4	9.8	490	196	4900	286	4116
grlsVF6VG4JJ	Female	Rural	IntactFemale	Intact	25	Negative	6.4	15.5	8.3	83	415	4731	337	2988
grlsDUFB6REE	Female	Suburban	IntactFemale	Intact	7	Negative	6.5	15.5	10.7	107	214	5350	271	4922
grlsUUGORFZZ	Male	Urban	IntactMale	Intact	18	Negative	7.2	17.1	12	840	120	8160	243	2880
grlsM14NP0PP	Female	Suburban	NeuteredFemale	Neutered	24	Negative	7.3	18.2	6.1	61	183	2745	219	3050
grls0449M0EE	Male	Suburban	IntactMale	Intact	7	Negative	6.6	16.5	14.3	143	1144	9152	232	3718
grlsO131099	Male	Suburban	IntactMale	Intact	8	Negative	5.4	12.9	13.3	665	532	6650	218	5453
grlsBDJDLSYY	Male	Rural	NeuteredMale	Neutered	9	Positive	6.5	15	11.1	111	444	6216	336	4329
grlsXPMOLOFF	Female	Urban	NeuteredFemale	Neutered	23	Negative	5.8	14.2	6.2	62	744	3162	243	2232
grls8FWJRAZZ	Male	Rural	IntactMale	Intact	25	Negative	6.8	15.2	15.9	954	795	10494	333	3498
grlsZQZ5W8YY	Female	Suburban	NeuteredFemale	Neutered	7	Negative	5.9	13.8	6.3	126	252	4221	176	1701
grls109PNIYY	Male	Rural	NeuteredMale	Neutered	7	Positive	4.8	11.7	13.6	136	544	9656	219	3264
grlsZY5KYKXX	Female	Urban	NeuteredFemale	Neutered	17	Negative	6.3	15.6	7.8	624	234	4290	222	2652
grls3HCLZLYY	Male	Suburban	IntactMale	Intact	8	Negative	5.8	14.1	10.4	104	312	6344	303	3536
grlsBBNS48MM	Female	Suburban	IntactFemale	Intact	12	Negative	6.3	15.3	11.2	112	336	6272	345	4368
grls6UQ50SRR	Male	Rural	IntactMale	Intact	17	Negative	6.7	15.5	10.3	1236	309	4944	242	3811
grlsS2RFRHMM	Female	Suburban	IntactFemale	Intact	12	Negative	6	14.8	11.4	228	228	7524	303	3306
grls4RZO5BZZ	Female	Suburban	IntactFemale	Intact	11	Negative	5.1	12.5	9.9	99	297	5841	345	3663
grls7VIICKSS	Female	Suburban	IntactFemale	Intact	13	Negative	7.2	17.5	8.8	176	176	5192	282	3168
grls0OGJIE22	Female	Rural	NeuteredFemale	Neutered	23	Negative	5.8	13.9	9	0	360	5310	241	3330
grlsS1TBQJTT	Male	Suburban	IntactMale	Intact	7	Negative	6.1	15.4	15	450	600	7050	244	6900
grls2IKW1P88	Female	Suburban	NeuteredFemale	Neutered	15	Negative	6.8	16.4	5.7	285	171	2565	341	2679
grlsJIJ61F44	Male	Suburban	IntactMale	Intact	21	Negative	6.9	16.8	9	810	270	4680	204	3240
grlsLKJCPSS	Female	Suburban	NeuteredFemale	Neutered	23	Negative	6.8	17.4	6.5	195	130	3445	220	2730
grlsF7XPY7CC	Female	Suburban	IntactFemale	Intact	15	Negative	5.2	12.7	8.8	88	352	7040	114	1320
grls39GQY988	Male	Suburban	IntactMale	Intact	13	Negative	5.3	12.7	6	120	180	4380	237	1320
grlsZ1000A99	Male	Suburban	NeuteredMale	Neutered	24	Negative	7.4	18.5	6.8	408	272	4012	152	2040
grlsPY4G7NBB	Female	Urban	NeuteredFemale	Neutered	9	Negative	5.5	13.4	14.1	987	423	8037	289	4653
grlsV3T34T66	Female	Rural	NeuteredFemale	Neutered	14	Negative	7.2	16.9	7.6	76	456	3876	183	3192
[truncated: 1,019 more rows]
