# Supplementary material for: Endoparasitism of Golden Retrievers: Prevalence, risk factors, and associated clinicopathologic changes
Source: PLoS One. 2022 Feb 18;17(2):e0263517. doi: 10.1371/journal.pone.0263517 (PMC8856576; doi:10.1371/journal.pone.0263517)
Supplement: S2 Data — (CSV) [file pone.0263517.s002.csv]

ID	SEX	TYPEAREA	SEX.REPRO	REPRO.STATUS	AGE	PARASITE_STATUS	ALB	BILI	GLUC	NAK	TP	T4	CRE
grls5ZUT2BYY	Male	Suburban	IntactMale	Intact	9	Negative	3.5	0.2	92	35	5.8	2.2	1.2
grls8DCONYUU	Female	Rural	NeuteredFemale	Neutered	6	Negative	3.6	0.2	95	31	5.5	2.4	0.8
grlsUC5R4PTT	Male	Suburban	IntactMale	Intact	14	Negative	3.8	0.2	97	34	6	1.8	1.1
grlsXUR2PY88	Male	Rural	IntactMale	Intact	6	Negative	3.5	0.1	101	31	5.7	1.7	0.9
grlsTBZUF3GG	Female	Rural	IntactFemale	Intact	18	Negative	3.4	0.2	83	33	5.6	1.5	1.1
grls3V6P5EEE	Male	Suburban	IntactMale	Intact	17	Negative	3.4	0.2	99	31	5.9	1.4	1.2
grlsQHPLBW22	Male	Rural	IntactMale	Intact	5	Negative	3.5	0.2	85	30	5.7	1.8	0.7
grlsS99HCF44	Male	Suburban	IntactMale	Intact	9	Positive	4	0.1	100	32	6.9	1.9	0.9
grls2IS89WTT	Female	Suburban	IntactFemale	Intact	16	Negative	3.9	0.3	87	36	6	3.1	1.2
grlsK5CWL6FF	Female	Suburban	NeuteredFemale	Neutered	16	Negative	3.6	0.3	90	34	5.7	2.2	0.9
grls2KHB6NCC	Male	Suburban	IntactMale	Intact	15	Negative	3.9	0.2	98	32	6.3	1.6	1
grls9FFL6MEE	Female	Suburban	NeuteredFemale	Neutered	15	Negative	3.5	0.2	99	34	5.8	3	1
grlsEX7LHFFF	Female	Suburban	IntactFemale	Intact	8	Negative	3.8	0.1	97	30	6.1	1.8	1
grlsEPJAI700	Female	Rural	NeuteredFemale	Neutered	21	Negative	3.9	0.2	88	36	6.1	2.5	1.1
grls7P1KEJVV	Female	Rural	IntactFemale	Intact	7	Negative	3.5	0.2	102	37	5.7	2.6	1
grlsYRBHEODD	Female	Rural	NeuteredFemale	Neutered	16	Negative	3.8	0.2	105	37	5.8	1.9	1
grlsBXL4F311	Female	Suburban	NeuteredFemale	Neutered	8	Negative	3.2	0.1	62	31	5.4	1.8	0.9
grlsQKDCE6JJ	Female	Urban	NeuteredFemale	Neutered	17	Negative	3.9	0.3	93	34	6.2	2.3	1.1
grls9RUTVFMM	Female	Suburban	NeuteredFemale	Neutered	15	Negative	3.7	0.2	99	32	6.4	0.6	1.3
grls6OI4R7JJ	Male	Rural	IntactMale	Intact	25	Positive	3.4	0.1	93	33	5.5	2.2	1
grlsX5T7YYPP	Female	Rural	IntactFemale	Intact	14	Negative	3.6	0.2	86	33	5.8	1.8	0.9
grlsMP46ZTZZ	Male	Suburban	IntactMale	Intact	7	Negative	3.7	0.1	96	31	5.9	2.2	1.2
grlsIWR44YJJ	Male	Rural	IntactMale	Intact	16	Negative	3.6	0.1	88	31	6.2	1.8	1.3
grlsVC2Y09KK	Male	Suburban	IntactMale	Intact	24	Positive	3.6	0.1	100	31	6.1	1.3	1.2
grlsZ6FMPN22	Female	Suburban	IntactFemale	Intact	11	Positive	3.5	0.2	95	30	5.8	1.7	1.2
grlsNGGIOICC	Female	Suburban	NeuteredFemale	Neutered	24	Negative	3.9	0.2	75	32	6.2	2	0.8
grlsNMRWLTHH	Female	Suburban	NeuteredFemale	Neutered	6	Negative	3.5	0.2	90	34	5.2	2.4	0.9
grlsP1GMHYZZ	Male	Suburban	IntactMale	Intact	6	Negative	3.4	0.1	93	31	5.6	2	1
grls9CBQN1BB	Male	Suburban	IntactMale	Intact	17	Negative	3.9	0.2	94	35	6.4	1.7	1
grlsW7LSEJXX	Male	Suburban	NeuteredMale	Neutered	26	Negative	3.3	0.1	85	32	5.7	1.2	1.1
grls1495QP66	Female	Suburban	IntactFemale	Intact	15	Negative	3.4	0.2	93	33	5.7	1.9	1.2
grls8W0NUDGG	Male	Rural	IntactMale	Intact	6	Negative	3.7	0.2	106	34	5.7	2	0.9
grlsUU7H5BUU	Female	Urban	NeuteredFemale	Neutered	8	Negative	3.6	0.2	88	34	6.2	1.3	0.8
grlsVMV6M2GG	Female	Suburban	NeuteredFemale	Neutered	21	Negative	3.9	0.2	83	31	5.7	1.8	1.1
grlsGJCD8LL	Female	Suburban	NeuteredFemale	Neutered	22	Negative	4.2	0.3	91	36	6.7	1.8	1.1
grlsR8OMQ1AA	Male	Suburban	NeuteredMale	Neutered	22	Negative	3.8	0.2	99	36	6.5	1.4	1.1
grlsI8CE766	Female	Suburban	NeuteredFemale	Neutered	10	Negative	3.3	0.2	95	31	5.5	1.7	1
grlsTZWAHYAA	Female	Suburban	IntactFemale	Intact	6	Negative	3.7	0.2	117	37	5.8	2.7	1.1
grls8L71C4RR	Male	Suburban	NeuteredMale	Neutered	21	Negative	3.9	0.2	99	34	5.9	1.4	1
grlsWIBYAH11	Female	Suburban	IntactFemale	Intact	9	Negative	3.6	0.1	93	33	6	2.4	0.9
grlsOGN9F0JJ	Female	Suburban	NeuteredFemale	Neutered	16	Negative	3.8	0.2	83	33	6	1.6	1.2
grlsQ2TK1PXX	Female	Rural	NeuteredFemale	Neutered	12	Negative	3.8	0.2	96	34	5.8	2.5	1.4
grlsCMH4LVV	Female	Suburban	NeuteredFemale	Neutered	15	Negative	3.7	0.2	96	32	6.2	1.8	1.1
grls901OJG66	Male	Suburban	NeuteredMale	Neutered	16	Negative	3.5	0.3	95	28	6.2	1.9	1
grlsM0N38MNN	Male	Suburban	NeuteredMale	Neutered	11	Negative	3.6	0.1	106	33	6.1	2.1	0.9
grlsMGAPGURR	Male	Suburban	IntactMale	Intact	12	Negative	4	0.2	118	35	6.6	1.1	0.9
grlsSHPP50YY	Male	Rural	IntactMale	Intact	6	Negative	3.6	0.2	97	33	5.6	2	0.9
grlsCKOE2ILL	Male	Suburban	IntactMale	Intact	6	Negative	3.2	0.1	94	34	5.7	2.3	0.6
grls80VR65RR	Male	Suburban	NeuteredMale	Neutered	21	Negative	3.7	0.2	101	35	6.1	1.4	1.1
grlsMMKSTLL	Female	Rural	NeuteredFemale	Neutered	12	Negative	3.9	0.2	63	33	6.4	2.3	1.2
grls1TCYF611	Female	Suburban	NeuteredFemale	Neutered	27	Negative	3.5	0.2	108	33	6.1	1.5	1.2
grls7L0Z2HRR	Female	Suburban	NeuteredFemale	Neutered	16	Negative	4.2	0.3	80	36	6.8	1.5	1.2
grlsTDVKJZ22	Male	Suburban	IntactMale	Intact	7	Positive	3.5	0.1	109	30	5.4	1.9	0.9
grlsA5PHKWWW	Male	Rural	IntactMale	Intact	15	Negative	3.7	0.2	80	32	6.1	1.4	0.9
grlsZQDR8U77	Male	Urban	NeuteredMale	Neutered	10	Negative	3.3	0.2	99	33	5.6	2	0.9
grlsW0RLJN55	Female	Suburban	NeuteredFemale	Neutered	7	Negative	3.7	0.1	88	34	5.7	1.6	0.8
grlsVK01J9LL	Male	Suburban	IntactMale	Intact	7	Negative	3.6	0.2	98	34	5.9	2	1
grlsNPL2E4KK	Male	Suburban	IntactMale	Intact	13	Negative	3.6	0.1	94	34	6.1	1.8	1.1
grlsXCUGNPXX	Male	Rural	NeuteredMale	Neutered	24	Negative	3.4	0.2	88	35	6	1.8	1
grlsK5ZQCBB	Female	Suburban	IntactFemale	Intact	18	Negative	3.5	0.2	96	33	5.9	1.6	1
grlsR6G4GRHH	Male	Urban	IntactMale	Intact	16	Negative	3.7	0.1	87	34	7.1	1.7	0.9
grlsZ5EFYFLL	Male	Rural	IntactMale	Intact	11	Negative	3.8	0.2	94	33	5.9	1.3	1.1
grlsOIKGNPMM	Female	Suburban	IntactFemale	Intact	23	Negative	3.7	0.2	90	35	6	2.8	1.2
grlsHEN2HZ55	Male	Suburban	IntactMale	Intact	6	Negative	3.6	0.2	110	30	5.8	1.6	1.2
grls46S0J8II	Female	Suburban	IntactFemale	Intact	14	Negative	3.6	0.1	87	33	6	1.9	0.9
grlsOJGJV499	Male	Suburban	IntactMale	Intact	6	Negative	3.3	0.2	93	28	5.8	1.6	0.8
grlsDI5F7E33	Female	Suburban	NeuteredFemale	Neutered	15	Positive	3.7	0.2	79	34	6.2	2.2	1
grls21MTXB44	Male	Urban	IntactMale	Intact	7	Negative	3.6	0.2	91	30	5.9	1.9	1.2
grlsVKGKR300	Female	Suburban	IntactFemale	Intact	6	Negative	3.5	0.2	106	34	5.8	2.3	0.9
grlsB13BDM55	Female	Rural	IntactFemale	Intact	7	Negative	3.6	0.2	98	34	5.9	2.4	0.8
grlsZ2WGKQQ	Female	Urban	NeuteredFemale	Neutered	24	Negative	3.7	0.3	101	35	5.9	2	1
grls4ECKYCTT	Male	Suburban	IntactMale	Intact	9	Negative	3.6	0.1	86	30	6.1	1.9	1.1
grls5Q94DIRR	Male	Suburban	IntactMale	Intact	6	Negative	3.6	0.2	107	33	5.7	1.6	0.9
grlsZ515TIPP	Male	Rural	IntactMale	Intact	8	Negative	3.7	0.2	95	32	6.1	2.2	1
grlsTASR6WNN	Female	Urban	NeuteredFemale	Neutered	20	Negative	4	0.3	85	35	6.5	1.8	0.9
grlsXEN3YHH	Male	Rural	IntactMale	Intact	11	Negative	3.6	0.2	83	33	6	1.3	0.9
grls6XAJBBKK	Male	Suburban	NeuteredMale	Neutered	22	Negative	4.1	0.3	81	34	6.6	2.5	1
grls6J8CR300	Female	Suburban	NeuteredFemale	Neutered	21	Negative	3.5	0.2	88	35	5.7	1.3	1.2
grlsJGLJZ366	Male	Urban	IntactMale	Intact	6	Negative	3.5	0.2	95	31	5.6	2.3	0.9
grls54QYO55	Male	Suburban	IntactMale	Intact	18	Negative	3.9	0.2	94	32	6.1	1.7	1.3
grlsJYXJ3M99	Male	Suburban	IntactMale	Intact	8	Negative	3.3	0.2	85	32	5.7	1.6	0.7
grlsS4N38NEE	Female	Suburban	NeuteredFemale	Neutered	18	Negative	3.9	0.3	91	37	6.2	1.8	1.3
grls3EQ06MFF	Male	Suburban	IntactMale	Intact	12	Positive	3.8	0.2	95	33	6.1	1.3	1
grlsDI2HS822	Female	Suburban	IntactFemale	Intact	7	Negative	3.8	0.2	90	33	6	1.7	1.1
grlsH6IJ1Q66	Female	Suburban	NeuteredFemale	Neutered	22	Negative	3.8	0.2	86	37	6.3	1.5	1.1
grls3L8K8I00	Female	Rural	IntactFemale	Intact	5	Negative	3.3	0.1	103	33	5.3	1.6	0.9
grls31YGW1VV	Male	Rural	IntactMale	Intact	9	Negative	3.6	0.1	103	34	6.1	1.1	1.1
grlsH8CNL33	Male	Suburban	IntactMale	Intact	6	Negative	3.5	0.2	107	37	5.6	1.5	0.9
grls2WVR3IQQ	Male	Suburban	IntactMale	Intact	13	Negative	4.1	0.3	103	31	6.5	2.3	0.9
grls3K2699MM	Female	Suburban	NeuteredFemale	Neutered	7	Negative	3.9	0.2	97	30	6	1.1	0.9
grlsO3II22II	Male	Suburban	IntactMale	Intact	15	Negative	4	0.3	1	23	6.7	1.1	1.5
grlsJ1UYSDSS	Female	Suburban	NeuteredFemale	Neutered	9	Negative	3.8	0.3	89	32	5.8	1.4	1
grlsRYJD4TEE	Male	Suburban	IntactMale	Intact	7	Negative	3.6	0.1	98	29	5.9	1.8	0.9
grlsGVKL23PP	Female	Suburban	IntactFemale	Intact	6	Negative	3.3	0.1	112	31	5.4	2.6	0.8
grlsA5ZQ5X11	Female	Urban	NeuteredFemale	Neutered	15	Negative	3.9	0.2	89	32	6.2	1.6	1
grls9L20RMHH	Female	Suburban	IntactFemale	Intact	19	Positive	3.7	0.2	91	32	5.9	2.6	1.6
grlsO4I5K22	Female	Rural	IntactFemale	Intact	24	Negative	3.7	0.3	86	33	6.3	3	0.9
grlsEOGNUT66	Male	Suburban	IntactMale	Intact	14	Negative	3.7	0.2	105	38	6	1.4	0.8
grlsZV195TEE	Male	Suburban	NeuteredMale	Neutered	14	Negative	3.3	0.2	86	33	6	1.8	1
grlsQ69TSEMM	Male	Rural	NeuteredMale	Neutered	27	Negative	4	0.2	99	39	6.3	0.8	1
grlsDZHFSRMM	Female	Suburban	NeuteredFemale	Neutered	7	Negative	3.7	0.1	96	30	5.9	1.3	0.9
grlsZTK09ORR	Male	Suburban	NeuteredMale	Neutered	25	Negative	3.8	0.2	81	36	6.1	1	0.9
grlsTZZ57RPP	Female	Rural	IntactFemale	Intact	6	Negative	3.7	0.2	82	31	6.1	1.9	0.8
grlsVRYMED66	Male	Suburban	NeuteredMale	Neutered	25	Negative	3.6	0.2	83	35	5.8	0.8	0.9
grls98JY79QQ	Female	Urban	IntactFemale	Intact	17	Negative	3.5	0.2	79	33	5.8	2.1	1
grlsK8JL2ZZ	Male	Suburban	IntactMale	Intact	5	Negative	3.4	0.1	105	32	5.4	1.8	0.8
grlsWLNH5544	Male	Suburban	IntactMale	Intact	21	Negative	3.6	0.2	99	34	6.7	1.3	0.9
grlsEPDHQK22	Male	Rural	IntactMale	Intact	11	Negative	4.3	0.2	94	32	6.6	1	1
grlsB1C8Z3DD	Female	Suburban	NeuteredFemale	Neutered	16	Negative	3.7	0.2	107	36	5.8	1.3	1.1
grlsVGIFWPP	Male	Rural	IntactMale	Intact	23	Negative	3.5	0.3	95	36	6.4	1.3	0.8
grlsXV9PLPQQ	Female	Rural	IntactFemale	Intact	9	Negative	3.7	0.3	93	33	6	1.9	0.8
grlsSEQNF1PP	Male	Suburban	IntactMale	Intact	24	Negative	3.7	0.1	88	39	6.1	1.1	1
grlsQGFTFYJJ	Male	Urban	NeuteredMale	Neutered	8	Negative	3.2	0.1	107	37	5.3	2.5	0.9
grlsKTQEYMKK	Male	Suburban	IntactMale	Intact	17	Negative	3.8	0.2	91	33	6.5	1.9	1
grlsXBV6QUPP	Female	Suburban	NeuteredFemale	Neutered	16	Negative	3.8	0.2	92	35	6	2.5	1.1
grlsCI5MVMDD	Male	Rural	IntactMale	Intact	9	Negative	3.3	0.2	81	31	5.8	1.9	1.3
grlsEO82XEOO	Female	Suburban	IntactFemale	Intact	11	Negative	3.7	0.1	101	34	5.7	0.9	1
grlsJ7RDPHKK	Female	Suburban	IntactFemale	Intact	9	Negative	3.7	0.2	94	34	5.9	1.8	0.9
grlsM21R3M55	Male	Suburban	IntactMale	Intact	8	Negative	3.7	0.2	101	34	6.1	1.6	1
grls08SO0S44	Female	Rural	IntactFemale	Intact	10	Positive	3.5	0.2	95	38	5.6	1.8	0.9
grlsPIPT5SWW	Female	Rural	IntactFemale	Intact	14	Negative	3.4	0.2	82	32	5.7	1.4	0.9
grls4PEHX1GG	Female	Rural	NeuteredFemale	Neutered	10	Negative	3.8	0.2	107	36	5.7	1.9	1.1
grlsI8B40J88	Female	Urban	NeuteredFemale	Neutered	23	Negative	3.4	0.2	88	34	5.9	1	0.9
grlsCQG3CGNN	Male	Urban	IntactMale	Intact	11	Negative	3.8	0.2	104	35	6	1.3	1.3
grls3XBWRSQQ	Female	Suburban	NeuteredFemale	Neutered	6	Negative	3.7	0.2	99	33	5.8	1.8	0.9
grlsEQTN7K	Male	Suburban	IntactMale	Intact	17	Negative	3.9	0.1	81	33	6.2	0.6	0.8
grls7YEZWGBB	Female	Rural	NeuteredFemale	Neutered	15	Negative	4	0.2	102	33	6.7	1.4	0.9
grlsNB7KM6WW	Female	Suburban	NeuteredFemale	Neutered	6	Negative	3.7	0.2	89	30	6	2	0.9
grlsDP2KHHRR	Male	Suburban	IntactMale	Intact	14	Negative	3.5	0.2	102	35	6.1	3.3	1.1
grlsFQJHE177	Female	Suburban	IntactFemale	Intact	6	Negative	3.4	0.2	98	35	5.5	2.4	0.8
grlsTWPXQGG	Male	Suburban	IntactMale	Intact	7	Negative	3.2	0.1	80	27	5.4	1.5	0.9
grlsREUM9RDD	Female	Suburban	NeuteredFemale	Neutered	19	Negative	3.6	0.2	100	36	5.9	1.7	1.1
grlsSBT32QTT	Female	Rural	IntactFemale	Intact	9	Negative	3.2	0.1	85	34	5.4	1.5	1
grlsYSCKJPUU	Female	Suburban	NeuteredFemale	Neutered	23	Negative	3.6	0.3	93	31	5.8	1.8	1
grlsABXKY511	Female	Rural	IntactFemale	Intact	9	Negative	3.7	0.2	97	33	5.8	1.7	0.9
grls27Z1P2NN	Female	Suburban	IntactFemale	Intact	6	Negative	3.3	0.1	96	31	6	1.8	1
grlsBUJQ1711	Female	Suburban	NeuteredFemale	Neutered	19	Negative	3.4	0.2	97	33	5.9	3	1
grls40UEVBZZ	Male	Suburban	NeuteredMale	Neutered	7	Negative	3.7	0.2	107	34	6	2.2	0.9
grlsZ57UDDTT	Male	Suburban	IntactMale	Intact	7	Negative	3.2	0.1	88	29	5.9	1.3	0.9
grls54WONKZZ	Female	Suburban	NeuteredFemale	Neutered	7	Negative	3.5	0.2	109	30	5.4	1.8	1.2
grlsQMJPVG77	Male	Rural	IntactMale	Intact	8	Negative	3.7	0.1	89	31	6	1.5	0.8
grlsM5R5TQNN	Male	Suburban	IntactMale	Intact	7	Negative	3.8	0.2	89	33	5.9	2.5	1.2
grlsWGK4IN99	Male	Urban	NeuteredMale	Neutered	23	Negative	3.6	0.2	82	29	6.4	2	1.1
grlsOHF03CRR	Male	Suburban	IntactMale	Intact	7	Negative	3.7	0.1	100	32	5.9	1.1	0.7
grlsIR3T6HDD	Male	Suburban	IntactMale	Intact	17	Negative	3.6	0.2	97	32	6.1	2.2	1
grlsU2736TJJ	Female	Suburban	IntactFemale	Intact	6	Positive	3.6	0.1	87	30	5.7	1.7	0.8
grls4UW71QLL	Male	Rural	IntactMale	Intact	11	Negative	3.2	0.2	85	31	5.6	1.2	1
grlsFUZDSRYY	Female	Suburban	IntactFemale	Intact	8	Negative	3.4	0.1	98	35	5.4	2	0.9
grls221X4400	Female	Urban	NeuteredFemale	Neutered	16	Negative	3.7	0.2	80	33	6	1	0.8
grlsWTEQZA99	Male	Suburban	IntactMale	Intact	5	Negative	3.6	0.2	108	34	5.7	1.9	0.7
grls4GDONJSS	Female	Suburban	IntactFemale	Intact	21	Negative	3.6	0.3	96	36	6	2.4	1
grlsBIVYMAJJ	Female	Suburban	NeuteredFemale	Neutered	7	Negative	3.6	0.2	89	33	5.6	2	1
grlsEAMQWTKK	Female	Rural	IntactFemale	Intact	9	Positive	3.6	0.3	90	32	5.8	2.2	1
grlsQYLHQ455	Male	Suburban	IntactMale	Intact	6	Negative	3.5	0.1	109	27	5.8	1.2	0.7
grlsPFWAN5MM	Male	Suburban	IntactMale	Intact	10	Positive	3.9	0.2	100	33	6.3	1.5	1
grlsQB7DQ0OO	Female	Suburban	IntactFemale	Intact	7	Negative	3.5	0.2	93	33	5.4	2.6	0.7
grlsZTVI29JJ	Male	Suburban	NeuteredMale	Neutered	6	Positive	3.6	0.1	102	44	5.4	1.7	0.8
grls19LCJPHH	Female	Suburban	NeuteredFemale	Neutered	22	Negative	3.6	0.2	89	32	6.1	1.9	0.9
grlsCOJT3VV	Female	Suburban	NeuteredFemale	Neutered	12	Negative	3.6	0.2	90	33	6.4	1.9	1
grlsEYQ09YY	Female	Suburban	NeuteredFemale	Neutered	8	Negative	3.5	0.2	89	34	5.5	2.2	1
grlsRV0M7HXX	Female	Suburban	NeuteredFemale	Neutered	10	Negative	4	0.2	104	32	6.2	2.3	0.9
grlsMNPUVE00	Female	Suburban	NeuteredFemale	Neutered	24	Negative	3.6	0.2	82	35	5.9	2	1
grlsVI41LZGG	Female	Suburban	NeuteredFemale	Neutered	19	Negative	4	0.2	91	32	6.4	1.3	0.9
grlsBH3SNYOO	Female	Suburban	NeuteredFemale	Neutered	20	Negative	3.9	0.2	95	34	6.4	1.6	1
grls17J6WYY	Male	Suburban	IntactMale	Intact	10	Negative	3.9	0.1	87	34	6.4	0.7	1.1
grls1Y1K30GG	Female	Rural	IntactFemale	Intact	7	Negative	3.4	0.2	92	33	5.4	1.5	0.9
grlsWE7RIODD	Male	Suburban	IntactMale	Intact	7	Negative	4	0.2	93	32	6.4	1.7	0.9
grlsAW5UKVOO	Female	Suburban	NeuteredFemale	Neutered	27	Negative	3.6	0.2	84	33	5.7	1.2	0.9
grls5JAZJOUU	Female	Suburban	IntactFemale	Intact	12	Negative	4	0.2	88	33	6.2	1.3	1.1
grlsMJQO54ZZ	Female	Suburban	IntactFemale	Intact	7	Negative	3.5	0.2	91	32	5.8	1.3	0.9
grlsZS8EN0II	Female	Rural	IntactFemale	Intact	7	Negative	3.9	0.2	101	34	6.1	1.7	1.7
grls9TCORNYY	Male	Suburban	NeuteredMale	Neutered	24	Negative	3.9	0.2	93	37	6.4	2.1	1.3
grlsHY06UYFF	Male	Suburban	IntactMale	Intact	13	Negative	3.9	0.2	100	35	6.3	1.3	1
grlsWK6TLZ88	Male	Suburban	IntactMale	Intact	6	Negative	3.5	0.2	81	31	5.7	2.4	0.8
grlsIG55M1RR	Female	Suburban	NeuteredFemale	Neutered	13	Negative	3.4	0.2	86	33	5.8	2.4	1.2
grls8YZFOQUU	Male	Rural	NeuteredMale	Neutered	12	Negative	3.6	0.1	101	32	6.2	2.5	1.3
grlsOQDZ9033	Female	Suburban	NeuteredFemale	Neutered	12	Negative	3.6	0.2	98	34	5.6	2.9	0.9
grlsTYFNBPP	Female	Rural	IntactFemale	Intact	7	Negative	3.6	0.2	94	32	5.3	1.5	1
grls2MEMVE22	Female	Rural	IntactFemale	Intact	9	Negative	3.8	0.2	106	33	6.1	1.4	1
grlsBWTOXKOO	Male	Suburban	NeuteredMale	Neutered	22	Negative	3.7	0.2	101	38	5.9	1.7	1.2
grlsACGRRV11	Male	Suburban	IntactMale	Intact	10	Negative	3.6	0.2	101	33	6.1	1.8	1.1
grls9H1DAHMM	Female	Rural	IntactFemale	Intact	8	Negative	3.6	0.1	115	34	5.9	1.3	1.3
grlsYH2JVNN	Female	Rural	IntactFemale	Intact	7	Negative	3.4	0.2	101	31	5.6	1.9	0.9
grlsP3SMJZ22	Male	Suburban	IntactMale	Intact	20	Negative	3.5	0.2	76	33	6.2	1.3	1.3
grls1N8O3I33	Male	Urban	IntactMale	Intact	6	Negative	3.5	0.2	98	31	5.7	1.7	0.9
grlsC4G2DW00	Male	Suburban	IntactMale	Intact	6	Negative	3.7	0.2	105	33	6	1.5	1
grlsJCG0D1XX	Male	Rural	IntactMale	Intact	6	Negative	3.8	0.1	74	31	6	1.4	0.8
grlsV3HNKMHH	Female	Suburban	IntactFemale	Intact	8	Negative	3.3	0.1	119	34	5.3	1.3	0.9
grlsNZ3N1DGG	Male	Suburban	IntactMale	Intact	9	Negative	3.7	0.2	90	31	5.9	1.1	1
grlsPG2IIE44	Female	Suburban	IntactFemale	Intact	6	Negative	3.6	0.1	85	31	5.8	1.5	0.8
grlsDAGOI9ZZ	Male	Urban	IntactMale	Intact	6	Negative	3.4	0.2	88	33	5.4	1.7	0.7
grls2RKFZ177	Female	Suburban	NeuteredFemale	Neutered	19	Negative	3.6	0.1	99	36	6.1	2.9	0.9
grlsMN3IWOCC	Male	Suburban	IntactMale	Intact	14	Negative	3.6	0.2	98	34	6	2.4	1
grls4ORNNL33	Male	Suburban	NeuteredMale	Neutered	18	Negative	3.7	0.2	94	34	6	1.2	0.9
grls4JXNLFRR	Male	Urban	NeuteredMale	Neutered	23	Negative	3.8	0.2	90	30	6.3	1.5	1
grlsPR5D1FCC	Male	Suburban	NeuteredMale	Neutered	16	Negative	3.7	0.2	99	33	5.9	2.3	0.8
grlsA7XQVQ	Male	Suburban	IntactMale	Intact	6	Negative	3.4	0.1	115	34	5.8	0.9	0.8
grls7ZCWBCQQ	Female	Rural	IntactFemale	Intact	23	Positive	3.3	0.2	90	31	6.5	1.3	0.8
grls6YVS6OCC	Male	Suburban	IntactMale	Intact	19	Negative	3.7	0.3	92	34	6.3	1.4	1.2
grlsYT67SDAA	Male	Suburban	IntactMale	Intact	7	Positive	3.4	0.1	127	34	5.4	1.2	0.9
grlsSBR1O1DD	Male	Suburban	NeuteredMale	Neutered	12	Negative	3.5	0.2	117	32	6	1.3	1.2
grls0CXB5W99	Male	Suburban	IntactMale	Intact	9	Negative	3.9	0.2	96	33	6.5	1.8	0.9
grls3US5YZJJ	Female	Suburban	NeuteredFemale	Neutered	18	Negative	3.5	0.2	102	34	6.2	1.4	1.2
grlsEK6T8E11	Male	Suburban	IntactMale	Intact	7	Negative	3.6	0.2	96	32	6	1.5	1
grlsGPIRLHQQ	Female	Suburban	IntactFemale	Intact	7	Negative	3.4	0.1	102	31	5.8	1.4	0.8
grlsZ75QYATT	Female	Rural	NeuteredFemale	Neutered	7	Negative	3.9	0.2	107	32	5.9	1.2	0.9
grls2IYOWC33	Male	Suburban	NeuteredMale	Neutered	15	Negative	3.7	0.2	109	32	6.1	1.8	1.2
grlsRGSKYTXX	Female	Rural	NeuteredFemale	Neutered	9	Negative	3.7	0.2	109	34	6.1	1.6	1
grlsHRUPI9FF	Female	Urban	IntactFemale	Intact	7	Negative	3.7	0.2	93	34	5.9	1.8	1.1
grlsTM2KR9LL	Female	Suburban	IntactFemale	Intact	24	Negative	3.8	0.2	83	36	6.4	2	1.1
grlsSRL159BB	Female	Suburban	NeuteredFemale	Neutered	18	Negative	3.8	0.2	97	33	6.1	1.8	0.9
grls2MQWMVHH	Female	Rural	NeuteredFemale	Neutered	14	Negative	3.5	0.2	96	34	6	1.9	0.9
grlsKU5NXIQQ	Male	Rural	IntactMale	Intact	11	Negative	3.5	0.2	97	32	5.9	1.2	1
grlsJBO0ZMYY	Female	Suburban	IntactFemale	Intact	21	Negative	3.9	0.2	87	33	6.3	1.9	1
grlsOSHXKQSS	Female	Urban	IntactFemale	Intact	9	Negative	3.6	0.2	85	32	6	2.6	0.9
grlsB1QL68DD	Male	Rural	IntactMale	Intact	17	Positive	3.5	0.1	99	34	6.2	1.7	1
grlsKWEWCBTT	Female	Rural	NeuteredFemale	Neutered	25	Negative	3.7	0.1	75	30	6.1	1.2	1.3
grlsNF0KBEHH	Female	Suburban	IntactFemale	Intact	19	Negative	3.5	0.2	93	32	6	2.4	1.3
grlsPTB4KOYY	Male	Suburban	NeuteredMale	Neutered	13	Negative	3.3	0.1	102	34	5.6	1.3	0.9
grlsFSW6J4TT	Female	Rural	IntactFemale	Intact	7	Positive	3.2	0.1	98	28	5.4	1	0.8
grlsUCM55K00	Female	Rural	IntactFemale	Intact	17	Negative	3.5	0.2	92	33	6.3	1.7	0.9
grls4J23FPEE	Female	Suburban	NeuteredFemale	Neutered	16	Negative	4	0.2	91	36	6.2	2.5	1
grlsX6LVQQ00	Male	Suburban	NeuteredMale	Neutered	19	Negative	3.5	0.2	92	33	6.1	1.7	1.2
grlsQX4G366	Male	Suburban	NeuteredMale	Neutered	23	Negative	3.5	0.3	99	37	6.2	1.8	0.9
grlsVAZVQKBB	Male	Suburban	NeuteredMale	Neutered	19	Negative	3.2	0.2	88	33	5.9	1.2	1.2
grlsF6B6A5NN	Male	Urban	IntactMale	Intact	26	Negative	3.7	0.1	92	34	6.3	1.4	1.1
grls62XRUTII	Male	Suburban	NeuteredMale	Neutered	16	Positive	3.8	0.2	110	39	6	1	1
grlsC12QLSMM	Female	Suburban	IntactFemale	Intact	7	Negative	3.5	0.2	91	31	5.6	1.7	0.9
grls68HCCD	Male	Suburban	IntactMale	Intact	17	Negative	3.7	0.2	89	36	6.3	1.1	0.9
grlsMU7MCXRR	Female	Rural	IntactFemale	Intact	7	Negative	3.7	0.2	91	32	5.7	1.4	0.9
grlsK604SFEE	Male	Suburban	NeuteredMale	Neutered	9	Negative	3.7	0.2	125	32	6.1	2.7	1
grls6LO79NAA	Female	Suburban	NeuteredFemale	Neutered	7	Negative	3.5	0.1	68	30	5.7	1.4	0.8
grlsR71R9599	Male	Rural	NeuteredMale	Neutered	7	Negative	3.3	0.1	109	35	5.5	1.2	0.9
grlsU7WY2WW	Female	Suburban	NeuteredFemale	Neutered	13	Negative	3.6	0.2	102	36	6.4	1.4	1.1
grlsELLCG2EE	Male	Suburban	NeuteredMale	Neutered	19	Negative	3.6	0.2	90	34	6.2	1.2	1
grlsDO2VF8ZZ	Male	Suburban	IntactMale	Intact	7	Negative	3.4	0.2	111	31	5.8	2	1
grlsOLYE3CEE	Male	Suburban	IntactMale	Intact	18	Negative	3.7	0.2	105	33	6.2	1.7	1.1
grlsSAU48E33	Female	Rural	IntactFemale	Intact	23	Positive	2.3	0.1	87	33	6.5	1.5	0.7
grls4DM9Y9XX	Male	Suburban	IntactMale	Intact	6	Positive	3.4	0.1	103	34	5.6	1.9	1
grls7K5JPQDD	Female	Urban	IntactFemale	Intact	14	Negative	3.6	0.2	92	33	6.2	1.7	0.7
grls020IW1ZZ	Male	Rural	IntactMale	Intact	6	Negative	3.5	0.1	108	32	5.7	1.9	0.8
grlsMZ45KONN	Male	Suburban	NeuteredMale	Neutered	6	Negative	3.3	0.1	99	31	5.8	2.5	0.8
grlsZBW8ZKLL	Male	Suburban	IntactMale	Intact	18	Positive	3.9	0.2	101	34	6.3	2.3	1.1
grlsHCEJMEYY	Male	Suburban	IntactMale	Intact	8	Negative	3.7	0.1	98	33	6.1	1.6	0.9
grlsW0REL2WW	Male	Suburban	NeuteredMale	Neutered	13	Negative	3.5	0.2	97	36	5.8	1.3	1.2
grlsMWZRL7FF	Female	Rural	IntactFemale	Intact	7	Negative	3.6	0.2	98	31	5.9	2.2	0.9
grlsDJRE99ZZ	Female	Suburban	IntactFemale	Intact	7	Negative	4.1	0.2	81	33	6.3	1.1	1
grlsLIIB3JNN	Female	Suburban	IntactFemale	Intact	5	Negative	3.5	0.1	93	32	5.6	3.6	0.7
grlsWLV7LRR	Male	Urban	NeuteredMale	Neutered	21	Negative	3.7	0.2	89	30	6.2	1.4	1.2
grlsBHWNZTOO	Male	Suburban	IntactMale	Intact	23	Negative	3.6	0.3	106	37	6.3	1.9	1.2
grlsH1FCL5JJ	Male	Suburban	IntactMale	Intact	9	Negative	4.1	0.3	102	33	6.3	1.3	0.9
grlsC6XXSJJ	Female	Rural	IntactFemale	Intact	15	Negative	3.7	0.2	105	44	6.2	1.6	1.2
grls1OSZNF11	Female	Rural	IntactFemale	Intact	11	Negative	3.8	0.2	98	32	6.4	2.2	0.9
grlsEM40KBMM	Male	Suburban	IntactMale	Intact	11	Negative	3.5	0.1	99	31	5.9	1.5	1.1
grls0U11TOTT	Female	Suburban	IntactFemale	Intact	23	Negative	3.4	0.2	100	31	5.8	1.6	1.2
grlsUDF43SLL	Male	Rural	IntactMale	Intact	7	Negative	3.7	0.1	98	31	6.6	2.2	0.9
grls3JBT2T99	Male	Suburban	IntactMale	Intact	23	Negative	3.5	0.1	95	32	6.1	1.2	1
grlsR7L221DD	Male	Suburban	NeuteredMale	Neutered	25	Negative	3.5	0.1	87	30	6.3	1.8	1.3
grlsM1PFTO77	Female	Suburban	IntactFemale	Intact	7	Negative	3.7	0.2	110	34	5.9	1.7	0.8
grlsAHP3TT88	Male	Suburban	IntactMale	Intact	8	Positive	3.7	0.2	100	31	6.4	1.9	1.2
grlsAGL6KI22	Female	Urban	IntactFemale	Intact	10	Negative	3.7	0.2	102	33	5.8	1.1	1.2
grls6BWVSHKK	Male	Rural	NeuteredMale	Neutered	20	Negative	3.9	0.2	99	34	6.2	1.4	1
grls50662SRR	Male	Suburban	IntactMale	Intact	24	Negative	3.5	0.2	83	32	7	NA	1.1
grlsWVQJQ1TT	Male	Suburban	IntactMale	Intact	12	Negative	4	0.3	91	35	6.5	0.9	1.2
grlsZGXWUC99	Female	Suburban	NeuteredFemale	Neutered	15	Negative	3.9	0.2	98	34	6.3	2.5	0.9
grlsZ7HINTCC	Female	Suburban	NeuteredFemale	Neutered	8	Negative	3.6	0.2	93	30	6	1.4	0.9
grlsJPUMVCSS	Female	Suburban	NeuteredFemale	Neutered	23	Negative	3.6	0.2	105	38	6	2.4	1.3
grlsEU20O6AA	Male	Rural	IntactMale	Intact	16	Positive	3.9	0.2	82	33	6.4	2.6	1.1
grlsDSSQ5M66	Male	Suburban	IntactMale	Intact	16	Positive	3.5	0.2	90	33	5.6	2.1	1.2
grlsUHLM7HAA	Male	Suburban	IntactMale	Intact	22	Negative	3.9	0.2	92	35	6.7	1.6	1.2
grlsOG65MK55	Male	Rural	NeuteredMale	Neutered	15	Negative	3.7	0.2	91	38	6.2	0.8	0.9
grlsZKOGW2AA	Female	Suburban	IntactFemale	Intact	12	Negative	3.5	0.2	102	35	5.6	2.2	0.9
grls1JY77077	Female	Rural	NeuteredFemale	Neutered	10	Negative	3.7	0.1	107	34	6	1.3	1.1
grlsBF7BE966	Female	Suburban	NeuteredFemale	Neutered	7	Negative	3.1	0.1	88	34	5	1.3	0.8
grls32TOKEE	Female	Rural	NeuteredFemale	Neutered	7	Positive	3.4	0.2	77	30	5.7	1.3	0.6
grls0RIBHKKK	Female	Suburban	NeuteredFemale	Neutered	26	Negative	3.7	0.2	84	34	6.3	1.9	1.2
grlsOYXO2GWW	Female	Suburban	NeuteredFemale	Neutered	23	Negative	3.8	0.3	91	32	6.2	1.6	1
grlsHXQLC6GG	Male	Urban	IntactMale	Intact	14	Negative	3.7	0.2	102	34	6.1	2.2	0.8
grls871HJUOO	Female	Urban	IntactFemale	Intact	8	Positive	3.5	0.1	90	34	5.7	1.5	0.8
grls63KWVPOO	Female	Rural	IntactFemale	Intact	23	Negative	3.7	0.2	93	35	5.8	1.8	0.8
grlsO8CDKUU	Male	Rural	IntactMale	Intact	9	Negative	3.6	0.2	92	31	6.1	2	1
grlsUZMK2DKK	Female	Suburban	NeuteredFemale	Neutered	21	Negative	3.8	0.3	91	37	6.3	2.2	1.1
grlsPELEFZ77	Female	Suburban	IntactFemale	Intact	15	Negative	3.8	0.2	81	35	5.9	1.6	0.9
grlsUOLGNQNN	Male	Suburban	IntactMale	Intact	8	Negative	3.2	0.2	94	33	5.4	1.8	0.8
grlsQ1GRGQ44	Female	Suburban	NeuteredFemale	Neutered	6	Negative	2.9	0.1	111	33	4.7	1	0.7
grls6SCJ3P77	Female	Suburban	IntactFemale	Intact	10	Negative	3.7	0.2	79	31	5.9	1.2	0.9
grlsSBZHW4PP	Male	Rural	NeuteredMale	Neutered	24	Negative	3.9	0.2	77	37	6.3	1.5	1
grlsFK5ZVO44	Female	Rural	IntactFemale	Intact	18	Negative	3.6	0.1	97	34	6.1	0.9	1.1
grls9HPESP00	Female	Suburban	IntactFemale	Intact	13	Negative	3.5	0.2	113	33	5.8	1.2	1
grlsZKA6W2RR	Male	Urban	NeuteredMale	Neutered	16	Negative	3.7	0.2	104	32	5.7	1.6	0.8
grlsMOKYGJSS	Female	Rural	IntactFemale	Intact	7	Negative	3.8	0.2	89	34	5.7	1.2	0.8
grlsCT254PQQ	Male	Suburban	IntactMale	Intact	6	Negative	3.6	0.1	108	32	6.1	1.5	0.8
grlsPVOG6HYY	Male	Suburban	IntactMale	Intact	10	Negative	3.7	0.2	87	32	6	1.2	1.1
grlsZ5CC4TRR	Female	Suburban	NeuteredFemale	Neutered	24	Negative	3.5	0.2	91	33	5.8	1.3	0.9
grlsFTJF9UMM	Male	Suburban	IntactMale	Intact	6	Positive	3.6	0.1	92	31	5.7	2.7	1
grlsTIU0XG22	Female	Rural	IntactFemale	Intact	13	Positive	3.6	0.2	81	36	6.2	2.3	0.9
grlsFY5J2IJJ	Female	Suburban	IntactFemale	Intact	26	Negative	3.5	0.2	82	33	5.8	2	1
grlsAV6ERYEE	Female	Rural	IntactFemale	Intact	21	Positive	3	0.2	91	36	6.8	2	0.8
grls01RDAKNN	Female	Suburban	IntactFemale	Intact	7	Negative	3.4	0.2	104	32	5.8	0.8	1.1
grls45HWKQYY	Female	Suburban	IntactFemale	Intact	6	Negative	3.7	0.1	104	37	5.5	2.6	1
grlsIVVOJKPP	Male	Rural	IntactMale	Intact	19	Negative	3.3	0.2	89	32	5.9	1.2	1.2
grlsO93PIR55	Female	Rural	IntactFemale	Intact	7	Negative	3.6	0.2	90	31	5.5	1.9	1
grlsA4CWD677	Male	Suburban	IntactMale	Intact	6	Negative	3.6	0.1	97	31	5.9	2.8	0.9
grlsNCBOMVQQ	Female	Urban	NeuteredFemale	Neutered	15	Negative	3.4	0.2	67	36	6.6	1.3	0.9
grlsHBRO1TFF	Male	Rural	IntactMale	Intact	14	Negative	3.2	0.2	108	36	5.8	1.9	1
grlsVIXGWZ22	Female	Rural	NeuteredFemale	Neutered	21	Negative	3.9	0.3	129	34	5.9	1.3	0.8
grls3ECNOHBB	Male	Rural	IntactMale	Intact	8	Negative	3.8	0.2	96	32	5.8	1.5	0.9
grlsFQM4OIAA	Male	Suburban	IntactMale	Intact	6	Negative	3.4	0.1	98	34	5.3	1.1	0.7
grlsJ8YI4W22	Female	Rural	IntactFemale	Intact	25	Negative	3.4	0.2	103	33	5.7	2.1	1.3
grlsOCF45EDD	Female	Suburban	NeuteredFemale	Neutered	22	Negative	3.7	0.3	94	37	6.2	2	1.1
grls9HFQFSEE	Female	Rural	IntactFemale	Intact	23	Negative	3.4	0.2	107	37	6.2	1.5	0.9
grlsISV93MPP	Male	Suburban	NeuteredMale	Neutered	18	Negative	3.5	0.3	91	33	5.9	1.1	1.3
grls9CIJTG77	Male	Suburban	IntactMale	Intact	7	Negative	3.6	0.2	97	31	5.9	1.6	0.8
grlsEFGZ0200	Female	Urban	NeuteredFemale	Neutered	16	Negative	3.5	0.1	97	34	6.1	1.7	1.2
grlsPNSJCRRR	Female	Suburban	IntactFemale	Intact	8	Negative	3.4	0.2	112	37	5.8	0.9	0.9
grlsVL4QAY66	Male	Suburban	IntactMale	Intact	19	Negative	4.2	0.2	100	31	6.4	1	1.1
grls1UDS7MJJ	Male	Urban	NeuteredMale	Neutered	17	Negative	3.8	0.2	89	31	6.4	1.9	1.1
grls24NY4622	Female	Rural	IntactFemale	Intact	9	Negative	3.7	0.2	85	34	6.2	1.3	1
grlsRBSY6Q33	Male	Suburban	IntactMale	Intact	9	Negative	3.7	0.2	84	32	6.5	1.3	1.2
grlsEJUQ9KK	Male	Rural	IntactMale	Intact	6	Negative	3.6	0.1	86	33	5.9	1.9	0.7
grlsD1ENIKHH	Male	Rural	IntactMale	Intact	10	Positive	2.9	0.1	97	30	6.2	0.8	1.1
grlsUEMB2W00	Male	Suburban	IntactMale	Intact	6	Negative	3.1	0.1	105	33	5.2	2.3	0.8
grlsL3RY5Q99	Female	Urban	NeuteredFemale	Neutered	19	Negative	3.8	0.2	94	34	6.1	1.2	1
grlsN7MND00	Male	Suburban	IntactMale	Intact	13	Negative	3.3	0.2	107	36	5.8	2.5	1.1
grls1EYF5OII	Female	Rural	NeuteredFemale	Neutered	16	Negative	3.7	0.2	83	37	5.9	2	1.2
grls4F1HRC55	Female	Urban	NeuteredFemale	Neutered	14	Negative	3.4	0.1	113	35	5.5	1.7	1.1
grlsUA684755	Female	Rural	IntactFemale	Intact	6	Negative	3.3	0.1	92	35	5.2	2.8	0.9
grls3GJ1T5BB	Female	Suburban	IntactFemale	Intact	11	Negative	3.4	0.1	101	32	5.1	1.3	1.2
grls4OE3SCNN	Female	Suburban	IntactFemale	Intact	6	Negative	3	0.1	116	35	5.5	1.7	0.9
grlsVWGLR399	Female	Rural	IntactFemale	Intact	6	Negative	3.5	0.2	105	35	6	1.5	0.9
grlsYSE2T1LL	Male	Suburban	IntactMale	Intact	11	Negative	3.8	0.2	91	36	6.4	1.6	1.1
grlsUAXKFPVV	Female	Suburban	NeuteredFemale	Neutered	10	Negative	3.6	0.2	79	30	5.7	2.3	1.2
grls41P0B8WW	Female	Rural	IntactFemale	Intact	11	Negative	3.3	0.2	104	36	5.6	1.6	0.8
grlsPV76GGVV	Female	Suburban	IntactFemale	Intact	6	Negative	3.6	0.1	111	33	5.7	2.1	1.2
grlsG3MKKZYY	Male	Suburban	IntactMale	Intact	8	Negative	3.8	0.2	88	31	6.2	1	0.8
grls09ZIN1OO	Female	Suburban	IntactFemale	Intact	6	Negative	3.3	0.2	103	31	5.5	1.8	0.8
grlsBTH9EXRR	Male	Suburban	IntactMale	Intact	10	Negative	3.5	0.1	101	34	6	1.4	1
grlsQ0VXQ4TT	Male	Suburban	NeuteredMale	Neutered	16	Negative	3.6	0.2	113	34	5.9	2.6	1.4
grlsN5BRDKGG	Male	Suburban	NeuteredMale	Neutered	22	Negative	3.7	0.4	99	37	5.8	2	1
grlsIB9ZRE88	Male	Suburban	IntactMale	Intact	14	Negative	3.9	0.2	95	33	5.9	0.8	0.8
grls4KEGMVRR	Male	Rural	IntactMale	Intact	6	Negative	3.1	0.1	98	31	5	2	0.9
grlsCOLX3U11	Male	Rural	NeuteredMale	Neutered	16	Negative	3.7	0.1	95	36	6.3	1.6	1.1
grls1GKEB022	Female	Rural	NeuteredFemale	Neutered	6	Negative	3.8	0.1	108	33	6.2	2.4	0.7
grls575BHNJJ	Male	Rural	IntactMale	Intact	6	Negative	3.6	0.1	116	37	5.8	2.1	0.8
grlsAYTJ8CEE	Male	Suburban	IntactMale	Intact	18	Negative	3.8	0.2	96	33	6.5	1.9	1.1
grls529WL4	Female	Suburban	IntactFemale	Intact	7	Negative	3.6	0.2	107	34	5.6	1.9	0.9
grlsTFYUPD00	Female	Suburban	IntactFemale	Intact	10	Negative	3.8	0.2	90	34	5.7	1.4	1
grlsLSYOPJRR	Male	Suburban	IntactMale	Intact	13	Negative	3.5	0.2	80	35	6	1.7	1
grlsR0PZT144	Female	Suburban	IntactFemale	Intact	21	Negative	3.3	0.2	94	31	5.6	1.5	1.1
grlsLM0V30LL	Female	Suburban	NeuteredFemale	Neutered	16	Negative	3.7	0.2	102	34	5.8	1.6	1.1
grlsNOO8MWLL	Female	Suburban	IntactFemale	Intact	18	Negative	3.8	0.3	98	31	6.3	1.7	0.9
grlsFMNORXX	Female	Suburban	NeuteredFemale	Neutered	25	Negative	3.8	0.2	93	39	6	1.6	1.3
grls59NQ2KXX	Female	Suburban	NeuteredFemale	Neutered	16	Negative	3.7	0.2	95	35	6.1	1.3	1
grlsW1UT6NN	Male	Urban	NeuteredMale	Neutered	11	Negative	3.5	0.2	102	35	6	1.7	1.1
grlsQF5ITU77	Female	Suburban	IntactFemale	Intact	8	Negative	3.7	0.2	100	31	6.2	2	0.9
grlsU5S1ULKK	Male	Rural	NeuteredMale	Neutered	22	Negative	3.6	0.2	105	35	6.2	2	1
grls56IRX9GG	Female	Suburban	NeuteredFemale	Neutered	15	Negative	3.8	0.1	101	33	5.8	1.2	1.1
grlsY7S4AJQQ	Male	Urban	NeuteredMale	Neutered	19	Negative	3.8	0.2	69	31	6.1	1.3	1.2
grls3T5R8MRR	Male	Rural	IntactMale	Intact	6	Negative	3.2	0.1	105	34	5.4	2.2	1
grls8TY2KL22	Female	Suburban	NeuteredFemale	Neutered	14	Negative	3.8	0.2	103	36	6.2	2.2	0.9
grls3FGXRPCC	Female	Rural	IntactFemale	Intact	21	Negative	3.8	0.2	94	32	6.7	0.9	1.2
grlsQCNW6EZZ	Male	Suburban	IntactMale	Intact	7	Negative	3.7	0.2	102	34	5.9	2	0.9
grlsO3ERSKOO	Female	Suburban	IntactFemale	Intact	7	Negative	3.2	0.2	99	38	6.1	1.7	1.3
grlsUNCFHIPP	Male	Suburban	IntactMale	Intact	20	Negative	3.6	0.1	99	31	6.1	1.7	0.9
grls16FL8Z00	Male	Suburban	NeuteredMale	Neutered	8	Negative	3.3	0.2	83	31	5.9	3.2	1.2
grls4AEH3JQQ	Male	Rural	IntactMale	Intact	17	Negative	4.1	0.2	88	30	6.7	1.8	1
grls7PXINLII	Male	Suburban	IntactMale	Intact	6	Negative	3.3	0.2	93	33	5.5	1.8	0.7
grlsQT1HDJPP	Female	Suburban	NeuteredFemale	Neutered	20	Negative	3.5	0.3	87	35	5.9	1.8	1.2
grls5IG7YDYY	Male	Suburban	IntactMale	Intact	9	Negative	3.3	0.2	82	36	5.2	1.7	1
grls5XSBITZZ	Male	Suburban	IntactMale	Intact	19	Negative	3.5	0.2	86	32	5.6	1.6	1.1
grlsGN5W57NN	Female	Suburban	IntactFemale	Intact	6	Negative	3.7	0.2	106	33	5.8	2.3	1
grls6OG0JT88	Male	Suburban	IntactMale	Intact	12	Negative	3.7	0.2	85	33	6.5	1.5	1.2
grls8JVAPRYY	Male	Suburban	IntactMale	Intact	21	Negative	3.8	0.2	93	34	6.1	1.1	1.1
grlsGB7P7YJJ	Female	Rural	IntactFemale	Intact	10	Negative	3.2	0.1	108	31	5.6	1.6	1.4
grls8JQ7LIII	Female	Suburban	NeuteredFemale	Neutered	9	Negative	3.3	0.2	103	33	6.1	1.5	1.1
grlsJNBT5M66	Male	Suburban	IntactMale	Intact	20	Negative	4.1	0.2	84	36	6.6	1.6	1.1
grlsRYQVX66	Female	Rural	IntactFemale	Intact	23	Negative	3.6	0.1	96	33	6.1	1.4	1.2
grlsIZWU3CCC	Female	Suburban	NeuteredFemale	Neutered	18	Negative	3.7	0.1	103	33	5.9	1.4	1
grlsNIYMY1TT	Female	Suburban	IntactFemale	Intact	15	Negative	3.6	0.2	98	34	5.8	1.2	1
grls25IJBODD	Female	Rural	IntactFemale	Intact	12	Negative	3.6	0.2	100	33	5.8	1.8	1.1
grls4V7ZYTLL	Female	Suburban	IntactFemale	Intact	11	Negative	3.6	0.2	101	30	6.1	1.5	1
grls7PP8OHLL	Female	Suburban	NeuteredFemale	Neutered	27	Negative	3.8	0.2	85	36	6	1.8	0.8
grlsQ9FQU5SS	Male	Rural	NeuteredMale	Neutered	19	Negative	3.9	0.2	87	35	6.4	1.6	1.1
grls9C1O7DRR	Male	Rural	NeuteredMale	Neutered	6	Positive	3.3	0.1	115	34	5.6	1.1	0.9
grlsF3IYFPZZ	Female	Suburban	IntactFemale	Intact	6	Negative	3.6	0.1	106	32	5.9	1.3	0.9
grls88QLT244	Female	Suburban	IntactFemale	Intact	6	Negative	3.2	0.2	100	33	5.4	1.6	0.8
grlsSZR98S88	Female	Suburban	NeuteredFemale	Neutered	7	Negative	3.3	0.2	88	31	5.6	2	1.8
grlsB5NN6OO	Male	Suburban	IntactMale	Intact	6	Negative	3.8	0.2	108	32	5.8	1.9	1
grls1VG5ZO00	Female	Suburban	NeuteredFemale	Neutered	17	Negative	3.8	0.2	83	33	6.2	2.1	1
grls5EIKG100	Female	Suburban	IntactFemale	Intact	10	Negative	3.5	0.2	85	32	5.6	1.1	1.3
grlsVSGZ522	Male	Rural	IntactMale	Intact	20	Negative	3.8	0.3	107	35	6.1	2.5	0.9
grlsQ5V0FG77	Male	Suburban	NeuteredMale	Neutered	26	Negative	3.9	0.2	83	34	7.1	1.7	1
grlsIIS2GMVV	Male	Suburban	IntactMale	Intact	23	Negative	4.1	0.2	102	33	6.6	1.6	1.3
grls7VBP7RUU	Female	Suburban	IntactFemale	Intact	8	Negative	3.7	0.3	103	38	5.9	1.9	1.1
grlsBV3PCSGG	Female	Suburban	IntactFemale	Intact	8	Negative	3.6	0.2	95	34	5.5	1.2	1.1
grlsDXD41ITT	Male	Suburban	IntactMale	Intact	8	Negative	3.6	0.2	107	34	6	2.3	0.9
grlsQWYSXW44	Female	Rural	NeuteredFemale	Neutered	13	Negative	3.8	0.2	79	30	6.4	2.4	1.1
grlsR8HUB0AA	Female	Suburban	IntactFemale	Intact	16	Negative	3.5	0.3	95	33	5.7	2.3	1.1
grls4DNO53YY	Male	Suburban	NeuteredMale	Neutered	9	Negative	3.6	0.1	113	32	6.1	2.1	0.9
grls91PMDXLL	Female	Suburban	IntactFemale	Intact	6	Negative	3.3	0.1	102	31	5.2	1.5	1.3
grlsEA5JF800	Male	Rural	IntactMale	Intact	7	Positive	3.3	0.2	93	31	5.8	0.9	0.8
grlsD5O9SI00	Male	Suburban	IntactMale	Intact	8	Negative	3.8	0.1	108	33	6.3	1.5	1.1
grlsJUMJ2Z33	Female	Rural	IntactFemale	Intact	10	Negative	3.5	0.1	89	31	6.3	1.1	1
grlsET2DGV11	Male	Suburban	IntactMale	Intact	17	Negative	3.8	0.2	80	38	6.6	0.7	0.9
grlsLHAFNENN	Female	Suburban	IntactFemale	Intact	6	Negative	3.4	0.1	101	33	5.6	1.5	0.8
grlsBBUYO5NN	Male	Suburban	IntactMale	Intact	8	Negative	3.4	0.1	99	32	5.6	2.3	0.8
grlsXV2UUFYY	Female	Rural	IntactFemale	Intact	7	Negative	3.5	0.1	104	31	5.4	1.7	1.2
grlsFCW3U9LL	Female	Suburban	NeuteredFemale	Neutered	6	Negative	3.6	0.1	94	32	5.6	1.8	1.3
grlsYRNIC1RR	Female	Urban	NeuteredFemale	Neutered	15	Negative	3.4	0.3	90	30	5.7	1.2	1.1
grls5JFZ2JII	Male	Urban	IntactMale	Intact	8	Negative	3.7	0.3	92	35	5.9	1.8	0.8
grlsREG9VNN	Female	Urban	NeuteredFemale	Neutered	8	Positive	2.9	0.1	91	34	5	1.5	1
grls20LGRE11	Male	Rural	IntactMale	Intact	7	Positive	3.2	0.1	105	30	5.3	1.5	0.9
grls1N450WSS	Male	Suburban	NeuteredMale	Neutered	23	Negative	3.7	0.2	98	31	6.1	1.7	1.1
grlsJ2YZQMCC	Male	Rural	IntactMale	Intact	22	Negative	3.8	0.1	92	31	6	1.2	0.9
grlsVXXU25GG	Female	Suburban	IntactFemale	Intact	7	Negative	3.5	0.1	101	32	5.6	1.8	0.9
grls5YQ9QAOO	Female	Suburban	IntactFemale	Intact	18	Negative	2.6	0.1	100	29	5.3	1.2	0.8
grls8X0OU5KK	Female	Suburban	IntactFemale	Intact	11	Negative	3.7	0.2	92	34	5.9	2.5	0.9
grlsF2SOPLL	Female	Suburban	IntactFemale	Intact	16	Negative	3.7	0.2	96	35	5.7	1.5	0.8
grlsWUPSKEZZ	Male	Suburban	IntactMale	Intact	6	Negative	3.4	0.1	107	34	5.5	1.8	0.8
grlsVCLYL133	Female	Suburban	NeuteredFemale	Neutered	6	Negative	3.1	0.1	96	26	5.4	1.3	0.9
grls238GNVWW	Female	Rural	IntactFemale	Intact	15	Negative	3.8	0.1	76	32	6.5	3	0.8
grlsV4JGVURR	Female	Rural	IntactFemale	Intact	13	Negative	3.2	0.2	89	29	5.9	2.4	0.9
grlsOU0NTIZZ	Male	Rural	IntactMale	Intact	20	Negative	3.7	0.2	83	32	6.5	1	0.9
grlsT20MZ3OO	Male	Suburban	NeuteredMale	Neutered	10	Negative	3.5	0.2	82	32	5.8	1.4	1
grlsX5U5H955	Male	Rural	IntactMale	Intact	20	Negative	3.6	0.2	105	35	6.2	1.5	1
grlsRS38IETT	Male	Rural	IntactMale	Intact	7	Negative	3.3	0.2	89	34	5.3	2.2	0.9
grlsKE9A6M77	Male	Rural	IntactMale	Intact	6	Negative	3.6	0.1	99	32	5.7	0.8	0.7
grlsUIC8JLGG	Male	Rural	IntactMale	Intact	7	Negative	3.5	0.2	108	34	5.9	1.1	0.9
grls66BCWZHH	Female	Rural	IntactFemale	Intact	7	Negative	3.8	0.2	95	31	6.1	2	0.8
grlsTCP3GB11	Female	Suburban	NeuteredFemale	Neutered	8	Negative	3.3	0.1	114	35	5.5	1.3	1.2
grls622X0ZCC	Female	Suburban	IntactFemale	Intact	24	Negative	3.7	0.2	98	33	6.8	0.9	1.1
grlsV09LY811	Male	Rural	NeuteredMale	Neutered	20	Negative	3.6	0.2	102	32	5.7	1.1	1
grlsSD3SXI	Male	Rural	IntactMale	Intact	17	Negative	3.6	0.1	99	35	6.2	1	0.7
grls1C3AZ244	Female	Rural	NeuteredFemale	Neutered	7	Negative	3.7	0.2	102	36	5.8	1.5	0.8
grlsYUP0V9VV	Female	Suburban	IntactFemale	Intact	24	Negative	3.6	0.2	99	34	6.1	1.3	0.8
grlsBVV6100	Male	Suburban	IntactMale	Intact	25	Negative	3.6	0.1	85	34	5.8	1.4	1
grlsX43SU0UU	Female	Suburban	IntactFemale	Intact	15	Negative	3.9	0.2	100	33	6.2	2	1.3
grlsSIWAX866	Male	Suburban	IntactMale	Intact	7	Negative	3.5	0.2	93	31	5.2	2	0.9
grlsZIRB97LL	Male	Rural	IntactMale	Intact	18	Negative	3.9	0.2	87	32	6.6	0.8	1
grls5M86OYNN	Male	Suburban	IntactMale	Intact	6	Negative	3.3	0.2	103	34	5.3	1.4	0.9
grlsV8QP9ZZ	Male	Suburban	IntactMale	Intact	11	Negative	3.6	0.2	99	33	5.9	0.8	0.7
grlsQYANCO00	Male	Suburban	IntactMale	Intact	6	Negative	3.5	0.1	108	29	5.4	1.5	0.9
grlsPTVU6SSS	Female	Suburban	NeuteredFemale	Neutered	25	Negative	4	0.2	92	34	6.5	1.4	1.1
grls1M17W388	Male	Rural	NeuteredMale	Neutered	23	Negative	3.6	0.1	85	35	6.2	1.8	1.2
grlsV3VB3NN	Male	Rural	IntactMale	Intact	12	Negative	3.4	0.1	87	31	5.8	2	1.1
grlsXAAPPGHH	Male	Suburban	IntactMale	Intact	11	Negative	3.9	0.2	94	32	6.4	2	1.1
grlsGI7U799	Male	Rural	IntactMale	Intact	11	Negative	3.4	0.2	88	34	5.7	0.9	1.2
grlsYMC2WERR	Female	Suburban	IntactFemale	Intact	16	Negative	3.5	0.1	101	34	5.9	1.7	0.8
grlsZRYXUIGG	Female	Suburban	IntactFemale	Intact	23	Negative	4	0.3	89	36	6.4	2.8	0.8
grlsLVQBYXX	Male	Rural	IntactMale	Intact	23	Negative	4	0.3	99	38	6.6	1.2	0.9
grlsCJJC8S77	Female	Suburban	NeuteredFemale	Neutered	6	Negative	3.8	0.2	95	33	6.2	2.3	1
grlsB6JZV399	Male	Rural	NeuteredMale	Neutered	23	Negative	3.6	0.2	99	32	6	2.4	0.9
grls424028YY	Male	Suburban	IntactMale	Intact	6	Negative	3.3	0.1	106	33	5.3	1.7	0.9
grlsV7N38Z33	Male	Suburban	IntactMale	Intact	6	Negative	3.4	0.1	101	34	5.5	2.2	0.7
grlsPTQ3DIHH	Male	Suburban	NeuteredMale	Neutered	6	Negative	3.4	0.1	115	31	5.7	1.3	0.7
grls69ILTECC	Female	Suburban	NeuteredFemale	Neutered	20	Negative	3.6	0.2	76	34	5.7	1.9	1.4
grlsXBRP40NN	Female	Suburban	NeuteredFemale	Neutered	24	Negative	3.8	0.2	94	37	6.1	1.9	1.1
grlsET00DD55	Male	Suburban	IntactMale	Intact	10	Negative	3.6	0.1	95	33	6	1.2	0.9
grls68F2ZUCC	Female	Suburban	IntactFemale	Intact	7	Negative	3.6	0.2	85	34	5.8	1.8	1
grlsUHGTY88	Male	Rural	IntactMale	Intact	8	Negative	3.3	0.2	94	33	5.4	1.3	0.9
grlsGOTT0933	Female	Suburban	NeuteredFemale	Neutered	25	Negative	3.9	0.3	86	37	6	2.1	1
grlsGDY4NYDD	Male	Urban	IntactMale	Intact	16	Negative	3.8	0.2	76	34	6.1	1	1
grls5UFJI44	Female	Suburban	IntactFemale	Intact	9	Negative	3.7	0.3	84	33	5.5	2	1
grlsFRVUL77	Female	Rural	IntactFemale	Intact	7	Negative	3.5	0.2	107	33	6	1.7	1
grls3U9JKEMM	Male	Suburban	IntactMale	Intact	20	Negative	3.7	0.2	87	36	6.8	0.8	1.1
grlsH602FYSS	Female	Suburban	IntactFemale	Intact	8	Positive	3.4	0.1	84	31	5.6	1.4	0.8
grlsV59OG6UU	Female	Suburban	IntactFemale	Intact	14	Negative	3.7	0.2	78	31	6.3	1.7	1.1
grls04DN2S55	Male	Rural	IntactMale	Intact	9	Negative	3.3	0.1	98	34	5.3	1.4	1.1
grls3O0WE0OO	Female	Suburban	NeuteredFemale	Neutered	22	Negative	3.6	0.2	81	33	6	1.5	1.2
grlsPEHXN2AA	Female	Suburban	NeuteredFemale	Neutered	24	Negative	3.7	0.2	99	35	6.2	1.1	0.9
grlsP3NUUGQQ	Male	Suburban	IntactMale	Intact	7	Negative	3.4	0.1	92	31	5.4	1.6	0.7
grls1FSWKG44	Male	Suburban	NeuteredMale	Neutered	22	Negative	3.8	0.2	97	33	6.1	1.5	0.9
grls9P9OD788	Male	Suburban	IntactMale	Intact	12	Negative	3.7	0.3	87	36	6.2	1.3	1.1
grlsIBON0011	Female	Suburban	NeuteredFemale	Neutered	9	Negative	3.3	0.2	95	32	5.6	1.6	0.9
grlsM8MSLAAA	Female	Rural	IntactFemale	Intact	6	Negative	3.2	0.1	106	31	5.1	2	0.8
grlsJ9NRL355	Male	Suburban	IntactMale	Intact	9	Negative	3.6	0.3	84	32	5.7	1.5	1.1
grlsRCK4LP99	Male	Suburban	NeuteredMale	Neutered	7	Negative	3.5	0.2	91	34	5.7	1.9	0.9
grlsBE43PRMM	Male	Rural	IntactMale	Intact	6	Negative	3.3	0.1	102	31	5.3	1.8	0.7
grlsQYL0XHWW	Male	Suburban	IntactMale	Intact	9	Positive	3.8	0.2	99	33	6.3	1.5	1
grls9L4NKPP	Female	Urban	IntactFemale	Intact	12	Negative	3.7	0.2	84	34	5.8	2	1
grls9PDGJLRR	Female	Rural	IntactFemale	Intact	17	Positive	3.5	0.2	108	34	6	1.1	1.1
grlsRQDEUU	Male	Suburban	IntactMale	Intact	7	Negative	3.8	0.1	89	28	5.9	1	0.7
grlsMJU7ED	Female	Suburban	IntactFemale	Intact	16	Negative	3.6	0.2	95	30	5.9	1.3	1.1
grlsYDM9DD	Female	Rural	NeuteredFemale	Neutered	20	Negative	3.7	0.2	109	35	5.9	2.3	1.1
grlsMN7CES44	Female	Urban	IntactFemale	Intact	20	Negative	3.6	0.2	95	35	6	1.2	1
grlsRYGDYMRR	Male	Suburban	IntactMale	Intact	7	Negative	3.6	0.2	107	34	5.7	0.8	1
grls8O1XNWQQ	Female	Suburban	IntactFemale	Intact	6	Negative	3.6	0.2	92	33	5.5	1.2	0.8
grlsZP8YMJXX	Male	Suburban	NeuteredMale	Neutered	7	Negative	3.5	0.2	88	30	5.3	1.7	1.1
grlsLP1FORDD	Male	Urban	NeuteredMale	Neutered	18	Negative	3.6	0.3	97	35	5.9	1.8	1.1
grlsRLZGIQXX	Male	Suburban	IntactMale	Intact	12	Negative	3.5	0.1	110	31	5.8	1.9	0.6
grlsR38AR777	Female	Suburban	IntactFemale	Intact	18	Negative	2.9	0.1	72	34	5.4	1.5	1
grls9BWN12DD	Male	Suburban	IntactMale	Intact	7	Positive	3.5	0.2	90	34	5.7	1.4	1.1
grlsNBLQTCVV	Female	Rural	IntactFemale	Intact	6	Negative	3.7	0.1	113	31	5.6	2.3	1.2
grlsHMXPKF55	Female	Suburban	IntactFemale	Intact	6	Negative	3.6	0.1	101	35	5.5	1.4	0.7
grlsM2WNE1LL	Female	Rural	IntactFemale	Intact	18	Negative	3.6	0.2	81	37	6.1	1.5	1.1
grlsAGG2SI55	Female	Suburban	IntactFemale	Intact	20	Negative	3.8	0.3	107	32	6.2	1.1	1.1
grlsR2FVJBB	Male	Suburban	IntactMale	Intact	25	Negative	3.7	0.2	93	34	6	0.9	0.9
grls0FZYUVOO	Male	Rural	NeuteredMale	Neutered	20	Negative	3.5	0.2	94	32	6.4	2	1.2
grlsP6EBH2FF	Female	Suburban	NeuteredFemale	Neutered	22	Negative	3.2	0.2	94	34	5.4	1.2	1.1
grls9N2ICIOO	Male	Urban	IntactMale	Intact	23	Positive	3.6	0.2	89	33	5.9	NA	1.1
grls9ICB0PVV	Male	Suburban	NeuteredMale	Neutered	22	Negative	3.6	0.2	133	34	5.8	2.3	1
grlsCXF6PBOO	Male	Suburban	NeuteredMale	Neutered	24	Negative	3.5	0.2	110	37	6.1	0.6	1
grlsVCOWTN99	Male	Rural	NeuteredMale	Neutered	17	Negative	3.1	0.1	86	39	5.1	1.7	0.8
grlsQTDV5HZZ	Female	Rural	NeuteredFemale	Neutered	21	Negative	3.8	0.3	89	34	6.2	1.2	0.9
grlsSCESWCMM	Female	Suburban	NeuteredFemale	Neutered	22	Negative	3.6	0.2	101	36	6.1	1.5	1.2
grlsLMT31QII	Female	Rural	IntactFemale	Intact	7	Negative	3.6	0.2	99	34	5.7	1.2	0.7
grls66MYDHRR	Female	Rural	IntactFemale	Intact	8	Negative	3.5	0.2	104	35	5.6	2.1	1.6
grlsSAJ8O6TT	Female	Suburban	NeuteredFemale	Neutered	16	Negative	3.9	0.2	113	36	6.1	1.5	1.2
grls6PQ77AKK	Male	Rural	NeuteredMale	Neutered	17	Negative	4.1	0.2	80	32	6.6	2.6	0.8
grlsRK7GISMM	Male	Rural	IntactMale	Intact	9	Negative	3.6	0.2	100	31	5.7	2.2	1.1
grls1JY67HOO	Female	Suburban	NeuteredFemale	Neutered	15	Negative	4	0.3	72	34	6.6	1.8	1
grlsPTU92KK	Female	Suburban	IntactFemale	Intact	20	Negative	4	0.2	106	37	6.4	1.5	1
grls8G77B1CC	Female	Rural	IntactFemale	Intact	10	Negative	3.5	0.2	102	33	5.7	1.7	1
grlsBP6CTLTT	Male	Suburban	IntactMale	Intact	16	Negative	4.1	0.2	98	30	6.4	0.8	1
grlsME3L0P77	Male	Suburban	IntactMale	Intact	7	Negative	3.6	0.1	102	34	5.8	1	0.8
grlsUJ831IPP	Male	Suburban	NeuteredMale	Neutered	14	Negative	3.8	0.3	89	33	5.8	2.1	1.4
grls23J9GHOO	Female	Rural	IntactFemale	Intact	19	Negative	3.6	0.2	81	33	6.1	1.4	1
grlsV7GRICUU	Female	Urban	NeuteredFemale	Neutered	12	Negative	3.6	0.2	83	34	6.1	1.4	1
grlsCQM5YQQ	Female	Suburban	IntactFemale	Intact	12	Negative	3.4	0.1	120	36	5.3	1.9	1
grlsYW39DCFF	Female	Rural	NeuteredFemale	Neutered	15	Negative	3.7	0.2	90	32	5.7	0.8	1
grlsO3XK23XX	Male	Rural	IntactMale	Intact	13	Negative	3.9	0.2	93	35	6.1	1.1	1.2
grlsU0QWVLMM	Female	Suburban	IntactFemale	Intact	12	Negative	3.2	0.1	103	29	5.8	1.3	0.9
grls4WEZX100	Male	Suburban	IntactMale	Intact	17	Negative	3.7	0.2	120	35	5.9	1.8	1.2
grlsPFK771GG	Male	Suburban	IntactMale	Intact	14	Negative	3.8	0.2	96	33	6.4	2	1
grlsNW08SX55	Male	Suburban	IntactMale	Intact	6	Negative	3.4	0.2	90	30	5.7	1.5	1.1
grlsC0ENMNN	Female	Rural	IntactFemale	Intact	8	Negative	3.8	0.2	84	31	5.8	2.3	0.9
grlsELHW36	Male	Suburban	IntactMale	Intact	25	Negative	3.8	0.2	87	35	6.4	1	1.3
grls5YLH52RR	Male	Rural	NeuteredMale	Neutered	28	Negative	3.7	0.2	49	29	6.1	1.2	1
grls740BUXXX	Female	Suburban	NeuteredFemale	Neutered	24	Negative	3.6	0.2	97	33	5.8	1.2	0.9
grls93UN7W66	Female	Suburban	IntactFemale	Intact	10	Negative	3.7	0.2	92	34	6.1	1.3	0.8
grlsSBCGNP66	Male	Suburban	IntactMale	Intact	6	Negative	3.4	0.1	117	34	5.7	1.6	0.8
grlsY7T94JUU	Female	Suburban	IntactFemale	Intact	8	Negative	3.6	0.2	92	33	5.7	1.6	1.1
grlsRE8UCQWW	Male	Urban	NeuteredMale	Neutered	20	Negative	3.4	0.1	81	29	6.3	1.7	1.1
grls2WI1KSTT	Male	Suburban	IntactMale	Intact	12	Positive	3.4	0.1	96	30	6.2	2.1	0.9
grls43D0DWTT	Female	Rural	NeuteredFemale	Neutered	18	Positive	3.5	0.2	119	35	5.7	0.9	1.1
grls96OPQIYY	Female	Suburban	NeuteredFemale	Neutered	13	Positive	3.8	0.2	96	33	5.9	1.7	1.1
grlsW2TLKFWW	Male	Rural	IntactMale	Intact	6	Negative	3.4	0.1	106	31	5.7	1.1	0.9
grlsDCRPXGMM	Female	Rural	IntactFemale	Intact	6	Negative	3.7	0.2	95	31	5.7	1.3	0.8
grlsSWZTK2YY	Male	Suburban	IntactMale	Intact	22	Negative	3.8	0.2	94	33	6.2	1.4	1
grlsNGNUZ033	Male	Rural	IntactMale	Intact	6	Negative	3.3	0.2	109	34	5.4	1.5	0.9
grlsSFAY9511	Female	Suburban	IntactFemale	Intact	6	Negative	3.5	0.1	91	34	5.7	2	0.8
grls2MCK5SAA	Male	Suburban	IntactMale	Intact	15	Negative	3.7	0.1	107	38	6.4	2.1	1.2
grlsCPOB0399	Male	Rural	IntactMale	Intact	22	Negative	3.7	0.1	101	34	6.3	0.7	1.3
grls3E6Q6J	Male	Urban	IntactMale	Intact	23	Negative	3.6	0.1	99	33	6.4	1.3	0.9
grls73NLQ722	Female	Rural	IntactFemale	Intact	11	Positive	3.6	0.2	92	31	6	1.7	1
grlsXI10FQTT	Female	Rural	IntactFemale	Intact	22	Negative	3.1	0.2	90	36	6.3	1.6	0.6
grls3I71NHGG	Female	Suburban	NeuteredFemale	Neutered	16	Negative	4.1	0.3	112	34	6.4	2.2	1
grlsH1FXQJZZ	Male	Suburban	IntactMale	Intact	14	Negative	3.8	0.2	103	36	6.2	0.9	1.4
grlsH9DZUL00	Female	Rural	IntactFemale	Intact	11	Negative	3.7	0.2	91	31	5.8	2.1	1.4
grlsVBIR52YY	Male	Suburban	NeuteredMale	Neutered	24	Negative	3.4	0.2	108	40	5.5	1.9	1.1
grlsM1TR82	Male	Rural	IntactMale	Intact	18	Positive	3.8	0.2	75	31	6.8	2.3	1
grlsQWI05SVV	Male	Suburban	IntactMale	Intact	12	Negative	3.8	0.1	99	33	6.3	2.5	1.1
grlsT2P2TW66	Male	Suburban	NeuteredMale	Neutered	16	Negative	3.8	0.2	98	31	5.9	1.7	1.1
grls7LKAEOGG	Male	Suburban	NeuteredMale	Neutered	17	Negative	3.8	0.1	101	34	6.2	2.3	1.1
grlsPRKQET99	Female	Suburban	NeuteredFemale	Neutered	24	Negative	3.6	0.2	92	34	6	1.9	1.2
grlsVH0XGX22	Male	Suburban	NeuteredMale	Neutered	7	Negative	3.5	0.1	102	30	5.6	2	0.8
grls6TMBXLHH	Female	Rural	NeuteredFemale	Neutered	11	Negative	3.6	0.2	99	32	6.1	2.6	1
grlsPJP3KLUU	Male	Suburban	NeuteredMale	Neutered	14	Negative	3.6	0.1	105	34	6.2	1.9	1
grlsDK126FHH	Male	Suburban	IntactMale	Intact	14	Negative	3.5	0.2	74	34	6.1	1.1	0.8
grls40J3I655	Female	Suburban	NeuteredFemale	Neutered	25	Negative	3.8	0.3	87	38	6	1.7	1.1
grlsNV4UT1PP	Female	Rural	IntactFemale	Intact	16	Negative	4	0.2	96	33	6	2	0.9
grlsBSWQLPZZ	Female	Rural	IntactFemale	Intact	6	Negative	3.2	0.1	106	33	5.1	1.5	0.7
grls6NLQBLVV	Male	Suburban	NeuteredMale	Neutered	11	Negative	3.9	0.2	111	29	6.5	2	1
grlsXSQM6XGG	Male	Suburban	IntactMale	Intact	9	Positive	3.6	0.1	89	32	5.9	2.4	1
grls41BGRT33	Male	Suburban	IntactMale	Intact	7	Negative	3.6	0.1	107	33	6.2	1.7	0.9
grlsSSNHJHNN	Male	Suburban	NeuteredMale	Neutered	24	Negative	3.8	0.2	105	36	5.9	1.5	1.1
grlsH2QK8KK	Male	Suburban	IntactMale	Intact	7	Positive	3.7	0.2	100	33	5.8	2	0.8
grlsKJDUC6TT	Female	Rural	IntactFemale	Intact	16	Negative	3.5	0.2	96	33	5.6	1.5	0.8
grlsTHNYIQ99	Female	Rural	IntactFemale	Intact	23	Negative	3.6	0.2	102	35	5.7	1.5	1.1
grlsJ6NBWSJJ	Female	Rural	IntactFemale	Intact	8	Negative	3.7	0.1	100	33	5.5	2.3	0.8
grlsGR1G88RR	Male	Suburban	IntactMale	Intact	7	Negative	3.7	0.1	111	31	5.7	1.2	0.8
grlsTQ10NHH	Female	Suburban	NeuteredFemale	Neutered	10	Negative	3.4	0.2	79	32	5.5	2.2	0.9
grls2G0V1FEE	Female	Suburban	NeuteredFemale	Neutered	19	Negative	3.8	0.3	101	32	5.9	0.8	1
grlsEC1UTZ11	Male	Suburban	NeuteredMale	Neutered	18	Negative	3.8	0.2	96	36	5.9	1.6	1
grlsLLH2XVSS	Female	Suburban	IntactFemale	Intact	20	Negative	3.8	0.2	91	31	6.1	2.1	1.2
grls92X9TK00	Female	Rural	IntactFemale	Intact	18	Negative	4.1	0.1	98	33	6.2	0.9	0.9
grlsLXV06P11	Female	Suburban	IntactFemale	Intact	6	Negative	3.7	0.2	106	33	5.3	1.7	1
grlsHTSETU00	Male	Rural	IntactMale	Intact	16	Negative	3.6	0.2	90	31	6.4	1.1	0.9
grlsQPD5GNUU	Female	Suburban	NeuteredFemale	Neutered	10	Negative	3.6	0.2	105	35	5.7	1.9	0.9
grlsEO5YUP22	Female	Rural	IntactFemale	Intact	17	Negative	3.5	0.2	91	33	6.1	1.6	0.8
grlsHL9OSX55	Male	Rural	IntactMale	Intact	23	Negative	4	0.2	101	34	5.8	1.1	1
grlsVUK9FG77	Female	Rural	IntactFemale	Intact	20	Negative	3.4	0.2	87	34	5.3	0.8	0.7
grlsUAG8S7YY	Male	Suburban	IntactMale	Intact	6	Negative	3.5	0.1	91	31	5.5	1.6	0.8
grlsN6FF3KK	Female	Urban	NeuteredFemale	Neutered	10	Negative	3.9	0.1	86	33	6.3	1	0.9
grlsHLD5CNOO	Male	Rural	IntactMale	Intact	10	Negative	3.7	0.2	99	33	5.9	1	1
grlsX4N7HASS	Male	Suburban	IntactMale	Intact	8	Negative	3.5	0.2	93	32	6.2	1.3	1.1
grlsWU0HIATT	Male	Rural	IntactMale	Intact	10	Negative	3.3	0.2	93	33	5.9	1.6	1
grls6ZTQCTT	Female	Suburban	IntactFemale	Intact	6	Negative	3.7	0.2	87	33	5.6	1.7	0.9
grlsEN4PVQOO	Male	Rural	IntactMale	Intact	7	Negative	3.2	0.1	88	32	5.5	2.2	0.8
grlsI0RDZYGG	Male	Rural	IntactMale	Intact	6	Negative	3.6	0.1	109	37	5.7	1.6	0.7
grlsL6EF95KK	Male	Suburban	IntactMale	Intact	11	Negative	3.8	0.2	98	32	6.2	1.6	0.9
grlsLIS29PP	Female	Suburban	NeuteredFemale	Neutered	14	Negative	3.7	0.2	88	35	6.5	1.8	1
grls8H964133	Male	Urban	IntactMale	Intact	6	Positive	3.5	0.1	86	31	5.5	3.4	0.6
grlsF6RLMICC	Male	Rural	IntactMale	Intact	7	Negative	3.3	0.1	100	32	5.3	1.2	0.6
grlsJ7BVMRZZ	Male	Suburban	IntactMale	Intact	23	Negative	3.9	0.1	101	32	6.5	0.7	1.2
grlsJHR2WCSS	Female	Urban	IntactFemale	Intact	13	Negative	3.5	0.3	104	37	5.7	2.9	0.8
grlsRCV90I33	Male	Rural	NeuteredMale	Neutered	21	Negative	3.7	0.2	88	30	5.8	NA	1.1
grls8SLL4944	Female	Rural	NeuteredFemale	Neutered	16	Negative	3.6	0.2	79	31	5.7	1.9	1.2
grlsTIZONA99	Male	Rural	IntactMale	Intact	7	Negative	3.3	0.1	96	32	5.4	1	0.7
grlsYY0S6W44	Female	Rural	IntactFemale	Intact	6	Positive	3.3	0.2	109	32	5.2	0.9	1
grls81ROBXJJ	Female	Suburban	NeuteredFemale	Neutered	15	Negative	3.6	0.2	101	34	5.9	1.7	1.1
grls8B3WC3QQ	Female	Suburban	NeuteredFemale	Neutered	10	Negative	3.7	0.2	86	29	5.9	1.5	1
grls5K0U4OFF	Male	Suburban	IntactMale	Intact	8	Negative	3.8	0.2	107	32	5.9	2.2	1
grls0C1YSGAA	Female	Rural	NeuteredFemale	Neutered	24	Negative	3.9	0.3	106	39	6.2	1.2	0.9
grlsG9W7YYXX	Female	Suburban	IntactFemale	Intact	24	Negative	3.6	0.3	80	32	6.1	1.5	0.9
grlsLQKQCJZZ	Female	Suburban	IntactFemale	Intact	7	Positive	3.7	0.1	93	31	6.1	2.3	0.9
grlsOW1GMMNN	Female	Rural	IntactFemale	Intact	18	Negative	3.2	0.2	93	31	5.5	2	1
grlsR1SPBBYY	Male	Rural	IntactMale	Intact	19	Negative	3.8	0.2	86	33	6.2	1.3	1
grlsGGHFUQII	Male	Suburban	IntactMale	Intact	6	Negative	3.5	0.1	97	30	5.7	1.9	1
grls35DUY0ZZ	Female	Urban	NeuteredFemale	Neutered	19	Negative	3.7	0.2	104	35	6.1	2	0.9
grlsBNXZJ7EE	Male	Rural	IntactMale	Intact	7	Negative	3.5	0.1	90	31	6	1.6	0.9
grlsYKNM1WW	Male	Suburban	IntactMale	Intact	8	Negative	3.5	0.1	92	32	5.5	2.1	1
grlsYFWBND88	Female	Rural	IntactFemale	Intact	12	Negative	3.3	0.2	86	33	5.9	1.9	0.9
grlsJBDTTSS	Female	Rural	IntactFemale	Intact	26	Negative	3.3	0.1	97	30	5.7	1	1.1
grlsEHGJES55	Male	Suburban	IntactMale	Intact	7	Negative	3.6	0.2	97	31	6.1	2	0.8
grls0YCT0XEE	Male	Urban	NeuteredMale	Neutered	12	Negative	3.8	0.2	99	34	5.9	1.5	1
grlsQ52HO0	Female	Urban	IntactFemale	Intact	7	Negative	3.7	0.2	96	31	5.9	1.5	0.7
grlsDUDE92ZZ	Male	Suburban	IntactMale	Intact	6	Negative	3.4	0.1	114	35	5.1	1.7	1
grlsJUPGL5BB	Female	Suburban	NeuteredFemale	Neutered	21	Negative	3.5	0.3	90	33	5.9	1.6	1.3
grlsCLJALMHH	Female	Suburban	IntactFemale	Intact	6	Negative	3.7	0.2	105	32	5.7	1.6	1
grlsHF70NIII	Male	Suburban	IntactMale	Intact	6	Negative	3.7	0.2	103	37	5.6	1.1	0.8
grlsCPU9VZJJ	Female	Rural	IntactFemale	Intact	12	Negative	3.7	0.1	137	34	5.9	1.7	0.8
grlsLFULS700	Female	Suburban	IntactFemale	Intact	7	Negative	3.8	0.2	115	35	6.1	2	1
grlsAT76IAA	Female	Suburban	NeuteredFemale	Neutered	7	Negative	3.7	0.2	95	34	6	1.8	0.9
grlsZSMLMUPP	Male	Rural	IntactMale	Intact	6	Negative	3.3	0.2	104	33	6	1.8	0.9
grlsJR7RHDYY	Female	Rural	IntactFemale	Intact	9	Negative	3.7	0.2	93	31	6.1	2.5	1
grls8CYZW2VV	Female	Rural	IntactFemale	Intact	25	Negative	3.4	0.2	93	30	6.2	1.2	0.8
grls7ZH3Y8BB	Female	Rural	IntactFemale	Intact	7	Negative	3.4	0.2	87	32	5.4	2.2	0.8
grlsKW598GUU	Male	Suburban	NeuteredMale	Neutered	14	Negative	3.7	0.2	106	37	6.5	2	1.1
grls3I2UQLDD	Female	Suburban	NeuteredFemale	Neutered	8	Negative	3.5	0.1	105	33	5.4	1.2	1
grlsZ621CMM	Female	Rural	NeuteredFemale	Neutered	6	Negative	3.7	0.2	91	33	5.7	1.8	0.8
grls5AEVL2JJ	Female	Rural	IntactFemale	Intact	10	Negative	3.8	0.2	96	33	6	2	1
grls63ITE4KK	Female	Urban	IntactFemale	Intact	8	Negative	3.3	0.2	90	33	5.4	1.2	0.9
grlsV0UTT8EE	Female	Suburban	NeuteredFemale	Neutered	16	Negative	3.8	0.2	105	37	5.9	NA	0.9
grlsCD3EHDZZ	Male	Suburban	NeuteredMale	Neutered	25	Negative	3.8	0.4	95	37	6.6	0.5	0.8
grlsMJNP84JJ	Male	Urban	IntactMale	Intact	14	Negative	4	0.2	102	37	6.8	1.2	1.1
grlsSZWUUXUU	Female	Rural	NeuteredFemale	Neutered	17	Positive	3.7	0.1	129	36	6.2	1.9	1
grls52T7KVUU	Female	Suburban	NeuteredFemale	Neutered	15	Negative	3.6	0.3	105	34	6	1.1	1.1
grlsU7K9XQ11	Male	Rural	IntactMale	Intact	10	Negative	3.8	0.3	87	32	6.1	2.5	1.1
grlsLPHY9WW	Female	Urban	NeuteredFemale	Neutered	25	Negative	3.7	0.2	85	32	6.3	1.6	1.1
grls31GREDLL	Male	Suburban	NeuteredMale	Neutered	23	Negative	4	0.3	97	31	6.5	0.9	1.3
grls81IZ2ZRR	Female	Urban	NeuteredFemale	Neutered	16	Positive	3.2	0.2	88	31	5.3	1.9	1
grlsPJLBR00	Male	Rural	NeuteredMale	Neutered	30	Negative	3.8	0.1	131	39	6.2	1.6	1.1
grlsS7AZ3O33	Female	Suburban	IntactFemale	Intact	11	Negative	3.4	0.2	94	37	5.5	1.8	0.9
grls9VGH9WKK	Male	Suburban	IntactMale	Intact	15	Negative	3.6	0.3	91	34	6	1.8	1
grlsXNWIIR22	Male	Suburban	NeuteredMale	Neutered	24	Negative	3.7	0.2	91	35	6	1.5	1.1
grlsLEL2TR77	Female	Suburban	NeuteredFemale	Neutered	18	Negative	3.8	0.2	93	36	6	2	1
grlsRSFVQY99	Female	Rural	IntactFemale	Intact	6	Negative	3.5	0.2	103	34	5.4	2.6	0.8
grlsM1IE4PUU	Female	Rural	NeuteredFemale	Neutered	7	Negative	3.6	0.2	93	31	5.8	2.3	0.8
grlsLOD261WW	Female	Suburban	IntactFemale	Intact	6	Negative	3.5	0.2	100	30	5.9	3.3	0.9
grlsCCG2I3EE	Male	Rural	IntactMale	Intact	14	Negative	3.6	0.2	95	32	5.7	1	1.1
grlsLLM6JK33	Male	Suburban	IntactMale	Intact	24	Negative	3.8	0.2	100	34	6.1	1.2	1.1
grlsHXB7BKTT	Male	Rural	IntactMale	Intact	7	Negative	3.6	0.1	106	35	6.1	1.2	0.8
grlsHFIF9I22	Male	Suburban	IntactMale	Intact	14	Negative	3.4	0.1	91	34	5.9	0.8	0.8
grlsBAR8INCC	Female	Urban	IntactFemale	Intact	11	Positive	3.3	0.1	90	32	5.5	1.7	0.9
grlsMFNUID33	Female	Rural	IntactFemale	Intact	7	Negative	3.8	0.1	47	28	6.2	2.8	0.9
grlsI46Y0RZZ	Male	Suburban	NeuteredMale	Neutered	10	Negative	3.3	0.1	103	30	5.3	1.7	0.8
grlsQO2Z3VII	Male	Suburban	IntactMale	Intact	11	Negative	4	0.2	99	37	6.3	1.7	1.3
grlsR4B2BTJJ	Male	Rural	IntactMale	Intact	7	Negative	3.4	0.1	100	34	5.5	1.6	0.9
grlsXJJYJX77	Female	Rural	IntactFemale	Intact	14	Negative	3.7	0.2	36	30	6	2.7	1
grlsU3Y3B3WW	Male	Rural	IntactMale	Intact	14	Positive	3.8	0.2	26	30	6.4	1.5	1
grlsBFQIWUMM	Male	Suburban	NeuteredMale	Neutered	23	Positive	3.4	0.2	93	34	6.3	1.5	1.1
grlsWT8OIZZZ	Female	Suburban	IntactFemale	Intact	17	Negative	3.6	0.3	98	38	5.7	1.5	0.9
grlsXC3VFX77	Male	Urban	NeuteredMale	Neutered	8	Negative	3.5	0.1	94	32	5.6	1.8	1
grls69OEY100	Female	Rural	IntactFemale	Intact	13	Positive	3.8	0.2	88	34	6.2	1.8	0.9
grlsHNVCL3TT	Male	Suburban	IntactMale	Intact	11	Negative	3.7	0.1	101	34	6	2.7	1.1
grlsLHBQV33	Male	Suburban	NeuteredMale	Neutered	20	Negative	3.5	0.2	96	34	6	1	1.2
grlsCZWY5277	Female	Rural	IntactFemale	Intact	10	Negative	4	0.2	101	35	6.2	1.4	1
grls7DIQZ866	Male	Suburban	NeuteredMale	Neutered	21	Negative	3.7	0.2	98	33	6.3	1.8	0.8
grls75UON7VV	Male	Suburban	NeuteredMale	Neutered	24	Negative	3.7	0.2	106	39	5.9	1.4	0.9
grls8VHISVYY	Male	Suburban	NeuteredMale	Neutered	25	Negative	3.8	0.2	87	33	6.2	1.4	1
grls2XGEZCC	Male	Suburban	NeuteredMale	Neutered	12	Negative	3.8	0.1	98	32	6	2.6	0.9
grlsX277Y1GG	Male	Rural	IntactMale	Intact	12	Negative	3.7	0.2	81	34	6.3	2.4	1
grls9UIMNCJJ	Female	Rural	IntactFemale	Intact	19	Negative	3.8	0.2	88	35	5.7	1.4	1.1
grlsXH96IWEE	Male	Suburban	NeuteredMale	Neutered	7	Negative	3.9	0.1	121	31	6.3	1.3	1
grlsAC0D6488	Male	Rural	NeuteredMale	Neutered	7	Negative	3.5	0.2	90	32	5.7	2.2	0.8
grlsYFLNL9WW	Male	Urban	IntactMale	Intact	16	Negative	3.9	0.2	88	34	5.9	1.4	0.9
grlsE9TRQCQQ	Female	Rural	IntactFemale	Intact	22	Negative	3.3	0.2	80	33	5.3	1.2	0.7
grlsNLA1YVWW	Female	Rural	IntactFemale	Intact	11	Negative	3.5	0.1	85	34	5.6	1.6	1.1
grlsSJBWAI	Female	Rural	NeuteredFemale	Neutered	15	Negative	3.7	0.1	94	34	6.1	1.6	1.3
grlsW10MD0NN	Male	Suburban	NeuteredMale	Neutered	19	Negative	3.7	0.2	87	32	6.5	2.7	1.1
grlsYID06966	Male	Rural	IntactMale	Intact	25	Negative	4.1	0.3	71	35	7.3	0.9	1.1
grlsNWQLV911	Male	Suburban	NeuteredMale	Neutered	17	Negative	3.7	0.2	76	34	6.2	1.8	1
grlsALG7L6EE	Male	Suburban	IntactMale	Intact	8	Negative	3.7	0.1	99	32	5.9	1.5	0.8
grlsV1BY0FBB	Female	Rural	NeuteredFemale	Neutered	11	Negative	3.4	0.2	100	33	5.7	3	1
grls67WPRHYY	Male	Suburban	IntactMale	Intact	22	Negative	3.7	0.2	91	36	6	1.6	0.9
grlsSVE0BJPP	Female	Suburban	IntactFemale	Intact	8	Negative	3.7	0.2	82	32	5.8	2.1	1.1
grlsIZERCUKK	Male	Suburban	IntactMale	Intact	14	Negative	4	0.2	82	35	6.6	1.6	1.2
grlsZPSKL3JJ	Male	Suburban	NeuteredMale	Neutered	18	Negative	3.5	0.2	100	38	6.3	1.7	1.1
grlsD2UEU522	Male	Urban	NeuteredMale	Neutered	10	Positive	3.5	0.2	91	35	6	1.1	1
grls1L6U61SS	Male	Rural	NeuteredMale	Neutered	6	Negative	3.4	0.2	85	30	5.8	2.1	0.7
grlsGOGQD1JJ	Female	Suburban	IntactFemale	Intact	21	Negative	3.6	0.3	87	33	6.1	2.1	0.8
grlsDYWJHX99	Female	Suburban	IntactFemale	Intact	19	Negative	3.6	0.2	111	37	6	1	1.3
grls79DLVC77	Female	Suburban	NeuteredFemale	Neutered	17	Negative	3.8	0.3	94	38	6	1.3	1.4
grls04O1IQ00	Female	Suburban	IntactFemale	Intact	6	Positive	3.7	0.2	102	35	5.6	1.5	0.9
grlsV8FJDD22	Male	Suburban	IntactMale	Intact	6	Negative	3.2	0.2	108	36	5.4	3.4	0.7
grlsK84M6ENN	Female	Suburban	IntactFemale	Intact	18	Negative	3.6	0.2	100	31	6.3	1.7	1.2
grlsZP2OXS55	Female	Suburban	IntactFemale	Intact	19	Negative	3.4	0.3	77	34	5.6	1.2	1
grlsWIH4ZJ11	Female	Rural	IntactFemale	Intact	24	Negative	3.5	0.2	94	33	5.9	1.6	1.2
grlsL428H277	Male	Rural	IntactMale	Intact	8	Negative	3.5	0.2	105	36	5.5	1.6	1
grlsPYD0T2BB	Male	Suburban	NeuteredMale	Neutered	20	Negative	3.6	0.2	84	36	6.2	3.1	1
grlsSDY9YAFF	Male	Suburban	NeuteredMale	Neutered	24	Negative	4	0.2	96	37	6.5	2.9	1
grlsCJGY1Z99	Female	Suburban	IntactFemale	Intact	16	Negative	4.1	0.2	102	32	6.1	1.1	0.9
grls4XHMR99	Female	Suburban	IntactFemale	Intact	9	Negative	3.7	0.3	87	31	6.1	1.1	1.2
grls2C2PTLPP	Female	Rural	IntactFemale	Intact	15	Negative	3.9	0.2	97	32	6.3	1.8	1.1
grlsC9WEFL11	Female	Suburban	IntactFemale	Intact	6	Negative	3.4	0.2	93	31	5.4	2	0.9
grlsGNSPADYY	Male	Suburban	NeuteredMale	Neutered	15	Negative	3.7	0.2	94	34	6	1.2	1
grls5TTBTYY	Male	Suburban	NeuteredMale	Neutered	21	Negative	3.5	0.3	102	33	5.5	0.8	1
grlsN09TPIMM	Male	Suburban	NeuteredMale	Neutered	22	Negative	4.1	0.2	98	36	6.5	2.5	1.1
grls4PEV98TT	Female	Urban	NeuteredFemale	Neutered	23	Negative	3.8	0.3	77	31	6.2	1.6	1.2
grls5KFD0PNN	Female	Rural	IntactFemale	Intact	16	Negative	3.5	0.2	23	29	6.2	3	0.8
grlsEORZPA88	Female	Suburban	NeuteredFemale	Neutered	15	Negative	3.7	0.2	95	36	6.1	1.7	1.3
grls48JENUHH	Female	Rural	IntactFemale	Intact	20	Negative	3.6	0.2	98	35	6.1	2.2	0.8
grls64EPIG88	Female	Suburban	NeuteredFemale	Neutered	10	Negative	3.6	0.2	96	30	6.2	1.3	1.1
grls8XUFKT22	Female	Rural	IntactFemale	Intact	22	Negative	3.2	0.2	21	30	6	3.8	0.8
grls80B7G5OO	Male	Suburban	IntactMale	Intact	16	Negative	3.6	0.2	88	32	6.1	1.5	1.1
grlsVEATHNJJ	Male	Suburban	IntactMale	Intact	6	Negative	3.6	0.1	104	33	5.7	1.6	0.9
grlsLWVGDNDD	Female	Suburban	IntactFemale	Intact	11	Negative	3.9	0.2	83	31	6.4	2.5	1.2
grlsIRNI2MQQ	Female	Suburban	IntactFemale	Intact	6	Negative	3.6	0.2	93	35	5.7	1.6	1.1
grlsFD8LVQNN	Female	Suburban	NeuteredFemale	Neutered	11	Negative	3.6	0.2	87	32	6	0.6	1.1
grls1GO7OVJJ	Female	Suburban	IntactFemale	Intact	16	Negative	3.9	0.3	93	35	5.9	3.1	1
grlsD6LX6AXX	Female	Rural	IntactFemale	Intact	11	Negative	3.4	0.2	90	32	5.6	1.5	1
grls5WX99411	Male	Suburban	IntactMale	Intact	17	Positive	3.7	0.2	90	34	6.8	1.8	1
grls4S74XVPP	Male	Suburban	NeuteredMale	Neutered	16	Negative	3.5	0.2	99	37	6.4	1.9	1
grlsKXF1CG11	Male	Suburban	IntactMale	Intact	6	Negative	3.5	0.2	116	35	5.4	2	0.8
grlsWYYDW7TT	Female	Suburban	NeuteredFemale	Neutered	24	Negative	3.6	0.2	91	32	6.4	2.1	0.7
grlsLOMQBXZZ	Male	Rural	IntactMale	Intact	15	Positive	3.4	0.2	88	35	6	1.6	1
grlsHRHVYENN	Male	Suburban	NeuteredMale	Neutered	23	Negative	3.6	0.2	94	33	6	1.2	1.1
grls2UBPOZ	Female	Rural	IntactFemale	Intact	16	Negative	3.7	0.1	100	32	5.9	0.5	0.8
grls2GVZEY99	Female	Suburban	IntactFemale	Intact	6	Positive	3.3	0.1	126	32	5.3	2.3	0.9
grlsQOZ5CYTT	Male	Suburban	IntactMale	Intact	11	Negative	3.5	0.2	88	34	6	2.4	1.1
grls056TCYEE	Female	Suburban	IntactFemale	Intact	13	Negative	3.8	0.2	106	35	6.4	1.7	0.8
grlsCY2LWWTT	Male	Suburban	IntactMale	Intact	23	Negative	3.8	0.2	101	35	6.3	1.3	1.3
grlsJ8GW5GBB	Male	Suburban	NeuteredMale	Neutered	23	Negative	3.6	0.3	84	36	6.2	2	1
grls908SFTT	Female	Suburban	IntactFemale	Intact	6	Negative	3.5	0.2	98	32	5.4	2.4	0.8
grlsPHP5TVTT	Female	Rural	IntactFemale	Intact	15	Negative	3.5	0.2	81	32	5.8	1.8	1.1
grlsHJVCGCQQ	Female	Urban	NeuteredFemale	Neutered	6	Negative	3.1	0.2	105	30	5.5	1.5	1
grlsAR4XMH00	Male	Rural	IntactMale	Intact	23	Negative	3.7	0.2	19	30	6.7	1.8	1
grlsKY7MW200	Male	Suburban	NeuteredMale	Neutered	9	Negative	3.8	0.1	88	31	6.5	1.4	1
grlsGYJYDRBB	Male	Suburban	IntactMale	Intact	17	Negative	3.7	0.2	92	32	6.2	1.4	1
grlsPL19YDHH	Female	Rural	IntactFemale	Intact	13	Negative	3.6	0.2	35	32	6	2.1	1
grlsXRMCGIKK	Female	Suburban	NeuteredFemale	Neutered	15	Negative	3.4	0.2	87	38	5.7	2.2	1.2
grls93RRG9VV	Female	Rural	IntactFemale	Intact	28	Negative	3.8	0.2	98	35	6.1	1.2	0.6
grlsKUEUNUEE	Female	Rural	NeuteredFemale	Neutered	23	Negative	3.8	0.2	91	34	6.2	2	0.8
grls6ZMXKHGG	Female	Urban	IntactFemale	Intact	6	Negative	3.3	0.1	115	31	5.2	1.5	0.7
grlsJJI3UZZ	Male	Rural	IntactMale	Intact	6	Negative	3.3	0.1	107	29	5.4	1.3	0.9
grls55LQIG66	Male	Rural	IntactMale	Intact	8	Negative	3.6	0.2	88	31	6	1.8	0.6
grlsAG62ARQQ	Female	Suburban	NeuteredFemale	Neutered	18	Negative	3.8	0.1	102	38	6.1	1.4	1.3
grlsFJCZDEAA	Male	Suburban	IntactMale	Intact	6	Negative	3.2	0.1	109	34	5.3	1.7	0.8
grlsCS2D2W88	Male	Suburban	NeuteredMale	Neutered	16	Negative	3.7	0.2	106	38	6.4	1.9	0.9
grlsVX7VGDWW	Female	Rural	NeuteredFemale	Neutered	20	Negative	3.4	0.2	84	35	6.2	1.4	1
grlsY3FOVPJJ	Female	Rural	NeuteredFemale	Neutered	17	Negative	3.9	0.2	92	32	6.1	1.6	1.1
grlsD2EUN3FF	Female	Suburban	NeuteredFemale	Neutered	18	Negative	3.5	0.2	76	30	5.8	2.2	1.1
grlsJTJ5IIMM	Male	Suburban	NeuteredMale	Neutered	13	Negative	3.8	0.2	108	37	5.9	1.7	1.1
grls3N5D0C33	Female	Suburban	IntactFemale	Intact	6	Negative	3.3	0.1	119	32	5.6	1.3	0.9
grls1P46DHYY	Female	Suburban	IntactFemale	Intact	6	Negative	3.4	0.2	108	36	5.2	1.6	0.7
grls4ZXH6D33	Female	Suburban	IntactFemale	Intact	23	Negative	3.5	0.2	93	34	6.1	2.3	1.2
grls0TA2I2SS	Male	Suburban	IntactMale	Intact	21	Negative	4.1	0.2	91	30	6.6	1.2	1.1
grls8SZ0PLUU	Female	Suburban	NeuteredFemale	Neutered	17	Negative	3.6	0.2	89	36	6.1	1.7	1.3
grlsPQ4WE311	Female	Suburban	IntactFemale	Intact	7	Negative	3.5	0.2	104	34	5.3	2.2	1
grlsMU6JQ8HH	Male	Suburban	IntactMale	Intact	6	Negative	3.6	0.1	98	33	5.5	1.5	0.9
grlsFK1K1D00	Male	Rural	IntactMale	Intact	6	Positive	3.4	0.2	99	32	5.9	1.5	0.9
grlsE8RVQB00	Male	Suburban	NeuteredMale	Neutered	24	Negative	3.9	0.2	78	32	6.3	2	1.2
grls9HB14OLL	Female	Rural	NeuteredFemale	Neutered	6	Negative	3.4	0.2	108	36	5.4	2.4	0.8
grlsUEQ2C066	Male	Rural	IntactMale	Intact	15	Negative	3.4	0.1	94	33	6.2	1.5	1.2
grlsS5SQKJYY	Male	Suburban	IntactMale	Intact	9	Negative	3.5	0.2	88	33	6.5	1.2	1
grlsZBL5PYTT	Male	Suburban	NeuteredMale	Neutered	14	Negative	3.6	0.3	92	33	6	2.7	1.2
grlsRNPT4TKK	Female	Suburban	IntactFemale	Intact	7	Negative	3.6	0.2	104	35	5.6	1.3	1
grlsT54MH6FF	Female	Suburban	NeuteredFemale	Neutered	8	Negative	3.7	0.2	110	35	6.2	2.1	0.9
grlsTPL1L00	Male	Rural	NeuteredMale	Neutered	9	Negative	3.3	0.1	95	35	5.7	1.1	1
grlsZF39RYXX	Female	Suburban	NeuteredFemale	Neutered	16	Negative	3.5	0.2	83	33	6	1.4	0.9
grlsSLRBVZJJ	Female	Suburban	NeuteredFemale	Neutered	11	Negative	3.8	0.2	96	33	5.9	2	1
grlsLIEKQXGG	Male	Suburban	IntactMale	Intact	7	Negative	3.4	0.2	99	34	6.1	2.3	0.9
grlsY9V8LZAA	Female	Suburban	IntactFemale	Intact	14	Negative	3.6	0.2	93	36	5.9	2.1	1
grlsU1JQ5L88	Male	Rural	IntactMale	Intact	6	Negative	3.4	0.2	84	30	5.6	1.3	0.8
grlsS5MPFKJJ	Female	Suburban	NeuteredFemale	Neutered	22	Negative	3.7	0.3	70	35	6.4	1.3	1.1
grls5JU4OLUU	Male	Suburban	NeuteredMale	Neutered	8	Negative	3.3	0.2	92	33	5.3	1.7	0.8
grls2VOVUYFF	Male	Rural	NeuteredMale	Neutered	23	Negative	3.3	0.1	81	32	6.1	1.1	1.3
grlsK78Y8VV	Female	Urban	NeuteredFemale	Neutered	18	Negative	3.4	0.2	89	33	5.6	1.4	1.1
grlsJ9DGO3MM	Female	Rural	NeuteredFemale	Neutered	21	Negative	3.8	0.3	89	34	6	1.7	1.2
grlsSSZ8O6EE	Female	Suburban	IntactFemale	Intact	6	Negative	3.3	0.2	93	34	5.7	1.2	0.7
grlsIN2KQ44	Male	Suburban	IntactMale	Intact	23	Negative	3.2	0.3	106	35	6	1.8	1
grlsKK91TIOO	Male	Urban	IntactMale	Intact	9	Negative	3.6	0.2	99	33	6.1	1.5	0.7
grlsSWL86DJJ	Male	Suburban	IntactMale	Intact	8	Negative	3.4	0.2	108	34	5.5	1.7	1
grlsC2RLTS11	Male	Rural	IntactMale	Intact	9	Negative	3.4	0.1	103	39	5.6	1.6	0.8
grlsYTIKZWII	Female	Suburban	NeuteredFemale	Neutered	21	Negative	3.4	0.2	99	34	6	1.9	1
grlsS2GRBLSS	Female	Suburban	IntactFemale	Intact	6	Negative	3.4	0.2	100	33	5.2	1.2	0.8
grls1B9PK7YY	Female	Suburban	IntactFemale	Intact	7	Negative	3.5	0.1	109	34	5.3	1.1	1.1
grls9V5Q6Q55	Male	Rural	IntactMale	Intact	7	Negative	3.4	0.1	103	36	5.6	2	1
grlsMQHRNQYY	Male	Suburban	NeuteredMale	Neutered	9	Negative	3.7	0.1	104	36	5.7	1.7	1.1
grlsBSITAQKK	Male	Suburban	NeuteredMale	Neutered	6	Negative	2.8	0.1	102	31	5	1.2	0.7
grls5Q9DCLWW	Male	Suburban	NeuteredMale	Neutered	17	Negative	3.5	0.2	85	30	5.8	2.1	1
grls5H4WI944	Male	Rural	IntactMale	Intact	24	Negative	3.6	0.3	90	34	6.1	1.6	1
grlsYEL9JU22	Male	Urban	IntactMale	Intact	7	Negative	3.9	0.2	98	30	6	1.5	1
grlsHDGGZ6VV	Male	Suburban	IntactMale	Intact	7	Negative	3.5	0.2	102	34	5.9	1.9	1
grlsL11M8L44	Male	Suburban	IntactMale	Intact	20	Negative	3.8	0.2	75	34	6.5	2	1.1
grlsLK1QBDD	Female	Rural	NeuteredFemale	Neutered	14	Negative	3.4	0.2	92	36	5.7	2.7	1
grlsNGV9RZOO	Male	Suburban	NeuteredMale	Neutered	26	Negative	3.4	0.1	104	34	6.6	1.5	1
grlsHCP7ZBNN	Male	Urban	NeuteredMale	Neutered	10	Negative	3.5	0.2	115	33	6.2	2.5	0.9
grlsD3VDRN66	Male	Suburban	NeuteredMale	Neutered	24	Negative	3.7	0.3	100	32	6.6	1.4	1.2
grls0XFD2S00	Male	Urban	NeuteredMale	Neutered	10	Positive	3.4	0.2	103	32	6.1	2.3	1
grlsG9A3FG00	Male	Rural	IntactMale	Intact	6	Positive	3.5	0.2	94	30	5.6	2.3	0.9
grlsTGEU6344	Female	Urban	NeuteredFemale	Neutered	23	Negative	3.2	0.2	108	35	6.3	2.4	1.2
grlsIFPY0Y33	Female	Suburban	IntactFemale	Intact	7	Negative	3.6	0.2	104	34	5.9	1.8	0.7
grlsUNS02400	Female	Suburban	NeuteredFemale	Neutered	17	Negative	3.8	0.2	105	36	6	1.1	0.9
grlsXJ8W6V11	Male	Urban	IntactMale	Intact	16	Negative	3.4	0.2	107	38	6.7	1.4	1
grlsDMW43200	Male	Rural	IntactMale	Intact	7	Negative	3.2	0.2	107	33	5.8	2.3	1
grlsJ4FI48NN	Female	Suburban	NeuteredFemale	Neutered	7	Negative	3	0.1	126	34	5.6	1.7	0.9
grls68GFCHRR	Female	Suburban	NeuteredFemale	Neutered	6	Negative	3.4	0.2	94	33	5.6	1.4	0.7
grlsC8YKMAKK	Male	Suburban	IntactMale	Intact	14	Positive	4.1	0.3	85	33	6.5	1	1
grls4RG88OII	Male	Rural	IntactMale	Intact	16	Negative	3.9	0.2	94	32	6.5	1.3	1.1
grlsQSRQX0ZZ	Female	Suburban	NeuteredFemale	Neutered	11	Negative	3.6	0.2	109	35	5.7	1.9	0.9
grlsLPJ4PKTT	Female	Suburban	NeuteredFemale	Neutered	23	Negative	3.9	0.3	86	37	6.7	2.6	1
grlsQGR0BLLL	Female	Suburban	IntactFemale	Intact	23	Negative	3.9	0.2	91	33	6.7	1.6	1.1
grlsEYJWKWMM	Female	Suburban	IntactFemale	Intact	6	Negative	3.6	0.1	92	33	5.9	1.4	0.8
grlsBGU05VFF	Female	Suburban	IntactFemale	Intact	16	Negative	3.6	0.2	97	30	6.2	1.6	0.9
grlsD5552K66	Male	Urban	IntactMale	Intact	6	Positive	3.5	0.1	93	32	6	1.4	0.6
grlsXZTX3HBB	Male	Urban	IntactMale	Intact	24	Negative	3.4	0.3	84	35	5.9	1	1.2
grls1G0BXJAA	Male	Suburban	NeuteredMale	Neutered	9	Negative	3.5	0.1	89	30	5.9	1.4	0.9
grls6XPWTUDD	Female	Suburban	IntactFemale	Intact	8	Negative	3.5	0.1	103	32	5.8	1.2	1.2
grls4OPYXWW	Female	Suburban	IntactFemale	Intact	6	Negative	3.3	0.2	94	33	5.7	2.2	0.8
grls2RDG4699	Female	Rural	NeuteredFemale	Neutered	9	Negative	3.6	0.2	98	32	5.8	2.4	1
grls8IY6PXBB	Female	Suburban	IntactFemale	Intact	7	Negative	3.5	0.2	88	34	5.7	2.1	0.9
grlsITBPWOUU	Female	Urban	IntactFemale	Intact	7	Negative	3.6	0.2	105	34	5.7	1.6	1.1
grlsI3AT2X55	Male	Suburban	IntactMale	Intact	6	Negative	3.1	0.1	136	41	5.6	2	0.8
grlsYRLJ3P55	Female	Suburban	IntactFemale	Intact	9	Negative	3.6	0.2	112	33	5.9	1.8	1
grlsIRTGIVTT	Male	Urban	IntactMale	Intact	7	Negative	3.8	0.2	90	33	5.7	2.4	0.8
grlsGB9P9CGG	Male	Suburban	IntactMale	Intact	32	Negative	3.7	0.3	89	35	6.4	0.8	1.1
grlsLYXE35WW	Male	Suburban	NeuteredMale	Neutered	6	Negative	3.6	0.2	92	34	5.8	2.8	0.8
grlsGULYUQ55	Female	Urban	NeuteredFemale	Neutered	11	Negative	3.7	0.1	83	32	5.8	2.7	0.9
grls09FYB3II	Male	Rural	IntactMale	Intact	12	Negative	3.5	0.2	88	33	6.1	2.1	0.9
grlsPDRIOFQQ	Female	Rural	IntactFemale	Intact	22	Negative	4	0.3	92	34	6.3	1.6	1
grls5Q2QZUSS	Female	Urban	IntactFemale	Intact	7	Positive	3.4	0.1	101	33	5.5	1.9	0.8
grlsBKW0MYKK	Male	Rural	NeuteredMale	Neutered	15	Negative	3.5	0.2	94	35	6.1	1.7	1.2
grls92KYJ99	Female	Rural	NeuteredFemale	Neutered	6	Negative	3.6	0.2	104	31	5.7	1.8	1
grls494T1OXX	Male	Urban	NeuteredMale	Neutered	6	Negative	3.5	0.1	89	33	5.7	1.7	0.7
grls39MINWYY	Male	Suburban	IntactMale	Intact	12	Positive	3.4	0.1	69	31	6.2	1.4	1
grlsRR51DATT	Male	Suburban	IntactMale	Intact	15	Negative	3.9	0.2	80	32	6.5	0.9	0.9
grlsWHAB5BGG	Female	Suburban	NeuteredFemale	Neutered	22	Negative	3.4	0.2	83	35	5.7	1.6	0.8
grlsLQB8A0FF	Male	Rural	IntactMale	Intact	6	Negative	3.1	0.1	102	29	5.5	1.5	0.9
grlsYBRSB577	Male	Suburban	IntactMale	Intact	17	Negative	3.8	0.2	93	32	6.5	1.6	1.1
grlsCLT9V7YY	Female	Rural	IntactFemale	Intact	6	Negative	3.6	0.2	96	33	5.8	1.5	0.9
grlsVETQM7UU	Female	Rural	NeuteredFemale	Neutered	8	Negative	3.5	0.1	91	32	6.3	1.2	0.8
grls52ZAXOFF	Female	Suburban	IntactFemale	Intact	16	Negative	3.5	0.2	110	33	5.7	2.6	1.1
grls7MGT13UU	Female	Urban	IntactFemale	Intact	29	Negative	3.5	0.1	94	33	5.8	1.3	0.8
grls2JD757FF	Male	Rural	NeuteredMale	Neutered	15	Negative	3.8	0.2	106	34	6.4	NA	1.2
grlsSIXR2RMM	Male	Rural	NeuteredMale	Neutered	6	Positive	3.5	0.1	112	30	6	1.5	1
grls54KD2OTT	Female	Rural	NeuteredFemale	Neutered	6	Negative	3.7	0.2	93	30	5.9	3.9	1
grlsMGT6NY55	Female	Rural	IntactFemale	Intact	23	Negative	3.4	0.2	97	34	5.8	1.8	1
grls75T7OLL	Male	Suburban	IntactMale	Intact	6	Negative	3.6	0.2	101	35	5.6	1.4	0.9
grls5YY3Y33	Female	Urban	IntactFemale	Intact	8	Negative	3.6	0.2	76	31	6.1	2.1	1
grlsIIVSMIHH	Female	Suburban	IntactFemale	Intact	7	Negative	3.3	0.1	87	34	5.5	2.1	0.9
grls10PF8W99	Male	Suburban	IntactMale	Intact	9	Negative	3.6	0.2	98	34	5.8	2.2	0.9
grlsLTT9QPPP	Female	Suburban	NeuteredFemale	Neutered	15	Negative	3.4	0.2	111	35	6.2	2.7	1.2
grlsVX8GDI77	Male	Rural	IntactMale	Intact	10	Negative	3.5	0.2	94	35	5.8	2.5	1
grls4JDR1IHH	Female	Rural	IntactFemale	Intact	24	Negative	3.5	0.3	98	37	5.5	2.3	1
grlsGQMXI7RR	Female	Suburban	NeuteredFemale	Neutered	17	Negative	3.7	0.2	97	32	6.2	1.1	1.2
grls57OM3AA	Female	Rural	NeuteredFemale	Neutered	21	Negative	3.8	0.3	99	36	6.4	2	1
grlsBHZYGU11	Male	Suburban	NeuteredMale	Neutered	11	Negative	3.5	0.1	101	31	5.9	1.4	1
grls15TTBZKK	Female	Suburban	NeuteredFemale	Neutered	17	Negative	3.8	0.2	84	30	6.4	1.3	1.2
grls2GO1GZOO	Male	Suburban	IntactMale	Intact	6	Negative	3.3	0.1	94	31	5.7	2.1	0.9
grls3230EPZZ	Male	Suburban	IntactMale	Intact	12	Negative	3.8	0.2	104	33	6.5	1.8	1.1
grls61SREENN	Female	Suburban	NeuteredFemale	Neutered	15	Negative	3.5	0.2	99	32	5.5	2.5	1.2
grlsJCL124KK	Female	Rural	IntactFemale	Intact	20	Negative	3.4	0.1	109	35	6.2	2.2	1.1
grls36P85CEE	Male	Suburban	IntactMale	Intact	8	Negative	3.3	0.2	102	36	6.2	1.2	0.7
grlsNCXK27MM	Female	Suburban	IntactFemale	Intact	12	Negative	3.7	0.2	91	32	6.4	1.9	0.8
grlsYWX7H3EE	Female	Suburban	NeuteredFemale	Neutered	21	Negative	3.6	0.2	102	37	6.3	2.2	1
grlsNI858BQQ	Female	Suburban	NeuteredFemale	Neutered	20	Negative	3.2	0.2	93	33	5.8	1.8	1
grlsD6MIZNUU	Female	Urban	NeuteredFemale	Neutered	17	Negative	3.4	0.2	100	34	6.5	1.1	1
grlsPGZBI4BB	Male	Rural	IntactMale	Intact	14	Negative	3.3	0.2	97	31	6.2	0.7	0.9
grlsMNTW6TNN	Male	Suburban	NeuteredMale	Neutered	7	Negative	3.2	0.1	90	31	5.8	2.1	0.7
grlsK7UKBMWW	Female	Rural	NeuteredFemale	Neutered	16	Negative	3.6	0.2	87	34	6.2	1.8	1.2
grlsVVUVDOPP	Male	Suburban	NeuteredMale	Neutered	6	Positive	3.1	0.2	80	32	5.4	1.6	0.7
grlsT405U4OO	Male	Rural	IntactMale	Intact	22	Negative	3.3	0.2	95	34	6.7	1.6	1.2
grls8B25S277	Female	Rural	IntactFemale	Intact	8	Negative	3.6	0.1	107	35	6	2.3	1
grls3Z0EKOO	Female	Suburban	IntactFemale	Intact	13	Negative	3.6	0.2	104	34	6.3	2.5	0.9
grlsDIIHGPII	Female	Urban	IntactFemale	Intact	6	Negative	3.6	0.2	93	31	5.7	2.9	1.1
grlsPWGREB55	Female	Suburban	IntactFemale	Intact	22	Positive	3.7	0.2	75	37	6.3	2.1	0.7
grlsKVFJT5WW	Female	Rural	IntactFemale	Intact	7	Negative	3.3	0.1	108	34	5.5	2	0.9
grlsCLMHKLXX	Female	Urban	IntactFemale	Intact	16	Negative	3.5	0.2	100	35	5.8	1.4	0.8
grls69UW98GG	Male	Suburban	NeuteredMale	Neutered	8	Negative	3	0.1	108	33	6	1.4	0.8
grlsE9GTDPSS	Male	Rural	IntactMale	Intact	6	Negative	3.6	0.3	72	31	6.2	2.8	0.8
grls8SG6Q511	Male	Suburban	IntactMale	Intact	9	Negative	3.3	0.2	95	33	5.8	2.2	1
grlsI19UH466	Male	Urban	NeuteredMale	Neutered	14	Negative	3.6	0.2	98	32	6.7	2.3	0.9
grls69RHIK33	Female	Rural	NeuteredFemale	Neutered	15	Negative	3.3	0.2	74	29	5.9	1.7	0.9
grlsTJOF8B11	Male	Rural	NeuteredMale	Neutered	18	Negative	3.7	0.1	100	36	6.3	1.5	1
grls7A8CQGCC	Female	Rural	IntactFemale	Intact	15	Negative	3.5	0.3	93	37	5.7	1.6	0.9
grlsJ7SC5A44	Male	Rural	IntactMale	Intact	15	Negative	3.5	0.3	84	34	6.1	1.4	1
grlsNKMG0U88	Female	Suburban	IntactFemale	Intact	7	Negative	3.4	0.2	95	31	5.5	1.8	1
grlsGSRN0HCC	Female	Suburban	IntactFemale	Intact	12	Negative	3.9	0.1	97	34	6.4	2.2	1.1
grlsOESN6EII	Female	Suburban	NeuteredFemale	Neutered	18	Negative	3.7	0.2	103	35	6.5	1.6	1.1
grlsLE6Y7BPP	Female	Suburban	IntactFemale	Intact	21	Negative	3.4	0.1	87	36	5.7	1.2	1
grlsGSB3BQTT	Male	Suburban	IntactMale	Intact	24	Negative	3.4	0.3	84	36	6.7	1.6	0.9
grls5EO4FJ44	Male	Rural	IntactMale	Intact	10	Negative	3.6	0.2	86	33	6.2	2	0.9
grls51QWI4UU	Male	Urban	IntactMale	Intact	9	Negative	3.7	0.2	89	32	6.5	2.2	0.9
grlsY7YZF3YY	Male	Suburban	IntactMale	Intact	8	Negative	3.5	0.1	104	35	5.9	2.7	0.8
grlsN9USH9SS	Female	Suburban	NeuteredFemale	Neutered	16	Negative	3.2	0.2	95	34	5.7	2.2	1.2
grlsO2Z2E677	Female	Suburban	IntactFemale	Intact	8	Positive	3.4	0.2	90	34	5.9	2	0.9
grlsMDS9V00	Male	Suburban	IntactMale	Intact	12	Negative	3.3	0.2	89	32	5.8	1.8	1.1
grlsCYU5TJWW	Female	Suburban	NeuteredFemale	Neutered	17	Negative	3.3	0.2	101	31	6.5	2	1.3
grlsFUNUMZSS	Male	Suburban	NeuteredMale	Neutered	23	Negative	3.8	0.2	94	36	6	1.4	1
grlsM4LD0UU	Male	Urban	IntactMale	Intact	11	Negative	3.5	0.2	91	31	6.2	2.4	1.3
grlsV2GFQMEE	Female	Suburban	IntactFemale	Intact	6	Negative	3	0.2	95	32	5.4	3.1	0.8
grlsTBRVCWW	Male	Suburban	NeuteredMale	Neutered	16	Negative	3.3	0.2	92	37	6.1	2.2	1
grlsT5Z3CLL	Female	Suburban	NeuteredFemale	Neutered	11	Negative	3.1	0.2	111	35	5.4	1.1	0.9
grls8MXMWKDD	Male	Rural	IntactMale	Intact	8	Negative	3.5	0.2	94	35	5.8	1.5	0.9
grls9G4WHCTT	Female	Rural	IntactFemale	Intact	15	Negative	3.9	0.2	89	35	6.8	1.3	0.9
grls5Q8YPTEE	Female	Suburban	NeuteredFemale	Neutered	16	Negative	3.6	0.2	73	33	6.1	1.8	0.9
grlsUUEQ1BHH	Male	Suburban	IntactMale	Intact	21	Negative	3.3	0.2	94	35	5.8	1.5	1.7
grlsG40Y3RMM	Male	Suburban	NeuteredMale	Neutered	26	Negative	4.1	0.3	92	34	6.6	1.9	1.1
grlsVC3HXNMM	Female	Suburban	IntactFemale	Intact	23	Negative	3.9	0.2	44	36	6.8	2.2	0.9
grlsDC6NBZBB	Male	Suburban	IntactMale	Intact	11	Negative	3.6	0.2	95	32	6	1.4	1.1
grlsNV52VJBB	Male	Rural	IntactMale	Intact	18	Negative	3.8	0.2	95	32	6.5	1.3	0.7
grlsFC1D8UPP	Female	Suburban	NeuteredFemale	Neutered	16	Negative	3.9	0.2	77	31	6.3	1.8	1.2
grlsUTIBW399	Male	Suburban	NeuteredMale	Neutered	21	Negative	3.5	0.2	98	34	6	1.6	1.1
grlsVYWVEBUU	Male	Rural	IntactMale	Intact	7	Negative	3.2	0.2	101	33	5.6	1.9	1
grls40Z1Q4TT	Male	Suburban	IntactMale	Intact	15	Negative	3.8	0.3	86	33	6.2	1.2	1.2
grls3Y67N8SS	Male	Suburban	IntactMale	Intact	11	Negative	3.4	0.2	96	35	6.2	2.4	1.3
grlsI3WY0077	Male	Rural	NeuteredMale	Neutered	14	Negative	3.6	0.2	96	36	6.3	2	1.1
grlsB6123I	Female	Suburban	NeuteredFemale	Neutered	12	Negative	3.7	0.2	107	35	5.8	1.1	1
grlsCQFTVALL	Female	Suburban	NeuteredFemale	Neutered	16	Negative	3.4	0.2	92	28	6.2	1.3	1
grls3Q4SZH77	Female	Rural	IntactFemale	Intact	9	Negative	3.7	0.2	104	37	5.7	1.7	0.9
grlsQXFVMEE	Male	Suburban	IntactMale	Intact	6	Negative	3.5	0.1	97	34	5.7	2.2	0.8
grls5HZ84SHH	Male	Suburban	IntactMale	Intact	7	Negative	3.6	0.2	104	32	5.7	2	0.8
grlsJNJMMZ	Female	Rural	IntactFemale	Intact	8	Negative	3.8	0.2	95	37	5.9	2.9	0.9
grls5KFJEQXX	Female	Suburban	IntactFemale	Intact	8	Negative	3.6	0.2	93	37	6.1	1.4	1.8
grlsSEOXLCQQ	Male	Rural	IntactMale	Intact	10	Positive	3.6	0.2	88	32	6.4	1.5	1.2
grlsUV1U5P22	Female	Urban	IntactFemale	Intact	7	Negative	3.9	0.2	100	35	6	2.4	1
grlsUYQF2EXX	Male	Suburban	IntactMale	Intact	15	Negative	3.7	0.2	89	34	6.6	1.4	0.9
grlsSPIZL0QQ	Female	Suburban	NeuteredFemale	Neutered	7	Negative	3.4	0.1	106	33	5.6	2	0.8
grls7XFLIQOO	Male	Suburban	NeuteredMale	Neutered	15	Negative	3.9	0.2	93	36	6.6	2.8	0.9
grls0Z7K57AA	Male	Rural	IntactMale	Intact	10	Negative	3.8	0.1	93	33	6.6	2.4	1.3
grlsZH05J9RR	Female	Rural	IntactFemale	Intact	9	Positive	3.4	0.2	82	36	5.8	1.8	1
grls5EAENJGG	Female	Urban	IntactFemale	Intact	7	Negative	3.5	0.2	77	35	5.6	1.4	1
grls8AT03KK	Female	Suburban	IntactFemale	Intact	20	Negative	3.6	0.2	87	34	6.1	1.3	0.8
grls3PFMT388	Male	Rural	NeuteredMale	Neutered	7	Negative	3.3	0.1	96	33	5.9	1.7	0.8
grls70CT1KYY	Male	Rural	IntactMale	Intact	6	Negative	3.6	0.2	96	33	5.9	1.6	0.8
grls9MYOR7II	Male	Rural	NeuteredMale	Neutered	21	Negative	3.4	0.2	101	34	6.6	1.7	0.9
grlsDQAAMU55	Female	Suburban	NeuteredFemale	Neutered	6	Negative	3.3	0.1	109	37	5.2	1.6	0.8
grls5ZVIKUJJ	Female	Suburban	IntactFemale	Intact	7	Negative	3.6	0.2	90	33	5.7	1.4	1.1
grlsCCE2SEUU	Male	Rural	IntactMale	Intact	24	Negative	3.9	0.3	98	36	6.6	1.7	1.1
grls1XY17PSS	Female	Rural	IntactFemale	Intact	16	Negative	3.5	0.2	81	35	6	2.4	1.1
grlsRGL7RCUU	Female	Suburban	IntactFemale	Intact	22	Negative	3.2	0.2	87	30	5.4	NA	1.2
grls46LWI3KK	Male	Suburban	IntactMale	Intact	6	Negative	3.3	0.2	87	32	5.2	1.4	0.9
grlsLTJ1MUBB	Female	Rural	IntactFemale	Intact	19	Negative	3.2	0.3	90	37	5.6	1.5	1
grls5JZQZUOO	Female	Rural	NeuteredFemale	Neutered	15	Negative	3.6	0.1	84	29	5.9	1.9	1.1
grlsGD3KTBVV	Female	Rural	IntactFemale	Intact	7	Negative	3.5	0.2	91	34	5.9	1.7	0.7
grlsL672JEHH	Male	Suburban	IntactMale	Intact	6	Negative	3.4	0.1	105	34	5.4	1.3	0.8
grlsOH4TYPP	Male	Suburban	NeuteredMale	Neutered	13	Negative	3.8	0.2	70	33	6.7	3.1	1.3
grls84LL93EE	Female	Suburban	IntactFemale	Intact	9	Negative	3.7	0.2	103	36	5.9	1.3	1
grlsMDNH1OCC	Male	Rural	NeuteredMale	Neutered	9	Negative	3.6	0.1	87	31	5.9	1.6	1
grlsLJ2VI277	Male	Rural	IntactMale	Intact	7	Negative	3.4	0.2	100	31	5.4	1.5	0.8
grlsCXY7OWNN	Female	Rural	NeuteredFemale	Neutered	7	Negative	3.5	0.1	104	31	5.8	1.6	0.9
grlsU02GKYQQ	Female	Rural	NeuteredFemale	Neutered	18	Negative	3.7	0.1	117	33	5.9	2.3	1
grls879JEY55	Female	Suburban	IntactFemale	Intact	10	Negative	3.7	0.2	92	35	5.8	2.3	1
grlsJ3HY17KK	Male	Suburban	IntactMale	Intact	7	Negative	3.4	0.2	86	27	5.7	2.1	0.8
grlsO2GZCJSS	Female	Suburban	IntactFemale	Intact	6	Negative	3.5	0.1	107	38	5.9	1.9	0.6
grlsQILR1II	Male	Suburban	NeuteredMale	Neutered	24	Negative	3.5	0.2	91	35	5.8	2.4	0.9
grlsQZUDGZ44	Male	Rural	IntactMale	Intact	22	Negative	3.6	0.2	96	34	5.9	2.1	1.2
grlsU5D03LXX	Female	Suburban	NeuteredFemale	Neutered	10	Negative	3.5	0.3	87	33	5.9	1.7	0.9
grlsPTSB3DRR	Female	Suburban	IntactFemale	Intact	9	Negative	3.4	0.2	92	32	5.8	1.7	1.1
grlsZ4DK0WW	Female	Rural	NeuteredFemale	Neutered	7	Negative	3.7	0.2	93	32	6.1	2	1
grlsT54AUYOO	Female	Suburban	NeuteredFemale	Neutered	23	Negative	3.7	0.3	90	37	6.2	1.1	0.9
grls6LXU0HAA	Male	Rural	IntactMale	Intact	10	Negative	3.7	0.2	93	35	6	1.3	0.8
grlsXJ3IAZHH	Male	Suburban	IntactMale	Intact	18	Negative	3.7	0.1	98	34	6.4	1.3	1.2
grls7CEE0QXX	Female	Suburban	IntactFemale	Intact	15	Negative	3.7	0.3	87	32	5.9	0.7	1.3
grlsZF3EC6BB	Male	Rural	IntactMale	Intact	22	Negative	3.7	0.3	90	34	6	1.2	1
grls4J747PUU	Female	Suburban	IntactFemale	Intact	9	Negative	3.4	0.2	93	35	5.9	1.6	1.1
grlsZFDTT5QQ	Male	Suburban	IntactMale	Intact	6	Negative	3.6	0.1	94	33	6.1	2.4	0.9
grlsX2F2CUTT	Female	Suburban	IntactFemale	Intact	6	Negative	3	0.2	92	31	5.1	1.6	1
grlsYP33CG88	Male	Rural	IntactMale	Intact	6	Negative	3.4	0.1	103	34	5.7	2.5	0.8
grls52LTK855	Male	Suburban	IntactMale	Intact	8	Negative	3.4	0.1	98	34	6.1	2.4	1
grlsHFFAIE55	Female	Suburban	IntactFemale	Intact	24	Negative	3.7	0.2	102	33	6.3	1.6	1
grlsMBV2KEUU	Female	Suburban	IntactFemale	Intact	6	Negative	3.7	0.3	98	37	5.9	2	1
grls4J0S3OPP	Female	Urban	IntactFemale	Intact	19	Negative	3.3	0.1	75	28	5.7	1.2	0.9
grlsE6FON5	Female	Rural	IntactFemale	Intact	7	Negative	3.3	0.2	89	33	5.4	2.1	0.9
grls2VKC6477	Female	Suburban	IntactFemale	Intact	15	Negative	3.7	0.2	96	35	5.8	2.2	0.9
grls1M18GUHH	Male	Suburban	NeuteredMale	Neutered	22	Negative	3.9	0.3	96	34	6.5	1.6	1.1
grlsT4OKWOJJ	Male	Rural	IntactMale	Intact	16	Negative	3.7	0.1	99	35	6.3	1.5	1.1
grlsUSU15XX	Male	Suburban	IntactMale	Intact	7	Negative	3.4	0.1	98	32	5.9	1.6	0.8
grlsM6DVEOJJ	Male	Urban	NeuteredMale	Neutered	14	Negative	3.5	0.3	90	33	5.7	1.4	1.2
grlsSPUWEPWW	Female	Suburban	IntactFemale	Intact	20	Negative	3.5	0.2	79	35	5.7	1.6	1
grlsRP83F3JJ	Male	Suburban	IntactMale	Intact	16	Negative	3.8	0.2	98	35	6.6	2	1.2
grlsOLCVC600	Male	Suburban	IntactMale	Intact	6	Negative	3.4	0.1	99	29	5.7	1.6	0.9
grlsTDAQ6R00	Male	Suburban	IntactMale	Intact	14	Negative	3.1	0.2	73	36	5.4	1	1.2
grlsLUSXUFJJ	Female	Urban	IntactFemale	Intact	11	Negative	3.4	0.2	79	34	7.1	2.8	1
grlsUZM9SRNN	Male	Suburban	NeuteredMale	Neutered	25	Negative	3.6	0.2	90	31	6	1.4	1.2
grlsTMQ4QKEE	Female	Suburban	IntactFemale	Intact	7	Negative	3.5	0.2	106	34	5.7	2.3	1.1
grlsSP9PKNFF	Female	Suburban	IntactFemale	Intact	6	Negative	3.3	0.2	99	32	5.3	2.3	0.9
grlsJ50F6277	Female	Suburban	IntactFemale	Intact	17	Negative	3.5	0.3	89	36	5.6	1.5	1.1
grls67RCT244	Male	Suburban	IntactMale	Intact	8	Negative	3.6	0.2	104	34	5.6	2.1	0.9
grlsDIFKQ033	Male	Urban	IntactMale	Intact	20	Negative	3.5	0.2	88	34	5.9	2.2	1.2
grls6WJ809MM	Male	Suburban	IntactMale	Intact	7	Positive	3.7	0.1	103	29	6	1.4	1.1
grlsTCDZZ655	Female	Suburban	NeuteredFemale	Neutered	14	Negative	3.4	0.2	87	34	5.7	1.9	1
grlsJRUZH4TT	Male	Rural	NeuteredMale	Neutered	17	Negative	3.8	0.3	87	34	6.3	1.8	0.8
grls3RQFZX	Female	Suburban	IntactFemale	Intact	9	Negative	3.5	0.2	110	34	5.8	0.7	0.9
grlsASIRG7QQ	Female	Suburban	NeuteredFemale	Neutered	9	Negative	3.7	0.2	108	39	6	2	1
grlsK0IKLM	Female	Suburban	NeuteredFemale	Neutered	23	Negative	3.5	0.1	95	33	5.1	1.4	0.9
grlsFEPIOL55	Male	Suburban	IntactMale	Intact	8	Negative	3.2	0.1	103	34	5.5	1.3	1
grlsYLW7GC55	Female	Suburban	IntactFemale	Intact	7	Negative	3.5	0.2	98	32	5.5	1.9	1
grlsUJO0F877	Female	Suburban	NeuteredFemale	Neutered	20	Positive	3.8	0.2	92	31	5.5	1.1	0.7
grls50XIHIEE	Male	Suburban	IntactMale	Intact	6	Negative	3.2	0.1	96	31	6.1	0.8	0.8
grls60TLDVHH	Male	Suburban	IntactMale	Intact	10	Positive	4	0.2	130	43	6.3	0.8	1
grlsYYGBVB22	Female	Suburban	IntactFemale	Intact	24	Negative	3.7	0.1	97	31	6.2	2.5	0.9
grlsSVIPIZOO	Female	Suburban	IntactFemale	Intact	10	Negative	3.7	0.2	94	34	5.9	1.3	0.7
grls74OZS22	Female	Suburban	NeuteredFemale	Neutered	19	Negative	3.5	0.2	101	31	6.2	2.2	1
grlsOV7BLQBB	Female	Rural	IntactFemale	Intact	7	Negative	3.3	0.2	91	32	5.9	1.4	0.9
grlsWMVAOPII	Female	Suburban	IntactFemale	Intact	6	Negative	3.7	0.3	103	33	5.6	1.7	1
grls0T3Z16YY	Female	Suburban	IntactFemale	Intact	6	Negative	3.5	0.2	88	32	5.5	1	0.9
grlsZH9SXWII	Male	Rural	IntactMale	Intact	7	Negative	3.6	0.2	102	29	5.6	2.1	1.1
grlsQKOQHW88	Male	Rural	IntactMale	Intact	6	Negative	3.5	0.2	99	35	5.6	2	0.9
grlsPB2PYEE	Female	Suburban	IntactFemale	Intact	13	Negative	3.8	0.1	82	32	6.2	1.8	1
grlsIF12B9VV	Female	Suburban	NeuteredFemale	Neutered	14	Negative	3.8	0.2	73	32	6.4	1.8	1
grls3JM16ZZZ	Male	Urban	IntactMale	Intact	20	Negative	3.5	0.2	97	37	6.3	2.4	0.9
grls23SK5GWW	Male	Urban	NeuteredMale	Neutered	26	Negative	3.3	0.2	83	33	6.3	0.6	1.2
grls2HIP6FCC	Male	Suburban	NeuteredMale	Neutered	6	Negative	2.7	0.1	99	31	5	2	0.9
grlsH481VBVV	Female	Suburban	IntactFemale	Intact	16	Negative	3.5	0.2	86	30	5.8	1.6	1.5
grlsNJI7TZPP	Male	Suburban	NeuteredMale	Neutered	27	Negative	3.2	0.2	81	35	5.8	1.4	1.1
grlsFGFIVFXX	Male	Suburban	NeuteredMale	Neutered	19	Negative	3.7	0.3	96	34	6.2	2.2	1
grlsHEI0QBOO	Male	Rural	IntactMale	Intact	6	Negative	3.6	0.2	97	35	6.1	2.3	0.7
grlsIGWA7XOO	Male	Suburban	IntactMale	Intact	21	Negative	3.5	0.2	88	32	6.4	1.3	1
grlsIELLVB99	Male	Rural	NeuteredMale	Neutered	12	Negative	3.8	0.2	81	31	5.8	1.2	1
grlsSKCE2M22	Male	Rural	IntactMale	Intact	16	Negative	3.7	0.3	83	33	6.5	2.5	1.1
grlsZY1Z1OSS	Male	Rural	IntactMale	Intact	23	Negative	3.5	0.2	86	32	6.1	0.8	0.8
grlsI7T0B888	Female	Rural	IntactFemale	Intact	15	Negative	3	0.2	90	33	5.4	1.7	1.1
grls4O03PLJJ	Male	Suburban	IntactMale	Intact	7	Negative	3.5	0.2	93	34	6.1	2.1	0.9
grlsZQBZX5YY	Male	Rural	NeuteredMale	Neutered	21	Positive	4	0.2	71	32	6.7	3.2	1.1
grlsS6JNNKVV	Female	Rural	IntactFemale	Intact	7	Negative	3.5	0.2	119	42	5.6	1.9	0.8
grlsMCG4MF66	Male	Suburban	IntactMale	Intact	16	Negative	3.6	0.2	107	37	6.2	1	1
grlsBZN204WW	Female	Rural	IntactFemale	Intact	22	Negative	3.6	0.3	107	32	6.2	1.6	0.9
grls48W4SD66	Male	Rural	IntactMale	Intact	22	Negative	3.5	0.2	101	36	6.4	1.5	1.1
grlsME1IJFZZ	Female	Rural	IntactFemale	Intact	25	Positive	3.5	0.2	100	34	6.3	2.1	1.5
grls1D4EMDQQ	Female	Rural	IntactFemale	Intact	12	Positive	3.3	0.2	96	34	5.4	2	1
grlsDDQKAZ77	Female	Rural	IntactFemale	Intact	15	Negative	3.5	0.1	87	35	6.2	2.4	0.8
grls9H8LZW33	Male	Rural	IntactMale	Intact	12	Positive	3.5	0.2	96	33	5.8	1.2	1.1
grlsVPDBJ344	Male	Suburban	NeuteredMale	Neutered	24	Negative	3.9	0.2	87	34	6.8	0.6	0.9
grlsMAGUW399	Male	Suburban	IntactMale	Intact	6	Negative	3.2	0.1	109	35	5.7	2.3	1.1
grls7M2P3822	Female	Suburban	NeuteredFemale	Neutered	6	Positive	3.5	0.1	70	33	5.7	2.3	0.9
grls7O2759MM	Male	Rural	IntactMale	Intact	9	Positive	3.7	0.2	108	34	6.3	2.4	1
grlsNORN15AA	Female	Urban	NeuteredFemale	Neutered	15	Negative	3.4	0.2	92	32	5.5	1.9	1.1
grlsF87XXUNN	Male	Suburban	IntactMale	Intact	15	Negative	3.6	0.3	97	34	6.2	2	1.1
grls01C2L8RR	Female	Rural	IntactFemale	Intact	6	Negative	3.3	0.2	107	32	5.4	1.8	1.1
grls2T9ONMYY	Female	Suburban	NeuteredFemale	Neutered	6	Negative	3.3	0.2	88	34	5.7	2	0.8
grlsM4THSXHH	Female	Suburban	NeuteredFemale	Neutered	6	Negative	3.2	0.1	100	35	5	1.4	0.7
grlsRHRNJYHH	Female	Urban	IntactFemale	Intact	8	Negative	3.3	0.1	93	30	5.7	2.6	1.1
grlsC29NCATT	Female	Suburban	NeuteredFemale	Neutered	6	Negative	3.5	0.2	77	32	5.8	1.2	0.9
grls738UX4DD	Male	Suburban	IntactMale	Intact	6	Negative	2.9	0.1	106	31	5.5	1.9	0.9
grlsYW0MLUU	Male	Suburban	IntactMale	Intact	7	Negative	3.4	0.2	116	31	5.6	1.4	0.9
grlsKBC5OMNN	Male	Suburban	IntactMale	Intact	7	Negative	3.1	0.1	88	32	5.6	2.4	0.7
grlsH5J26WOO	Female	Rural	IntactFemale	Intact	14	Positive	3.3	0.2	130	31	5.7	2.3	1.3
grlsW140M811	Female	Rural	IntactFemale	Intact	10	Positive	3.6	0.1	111	33	6.4	1.7	0.9
grls755V4MEE	Male	Suburban	IntactMale	Intact	22	Negative	3.6	0.2	89	32	6	1.2	1
grlsO1M7NDXX	Female	Rural	NeuteredFemale	Neutered	24	Negative	3.7	0.3	88	36	5.8	3.1	1
grlsBCSHFJ44	Male	Suburban	IntactMale	Intact	8	Negative	3.5	0.2	102	33	5.9	0.8	0.9
grlsG2II8RFF	Female	Rural	IntactFemale	Intact	8	Positive	3.6	0.2	83	34	6.1	1.9	1.2
grlsSFOOAAGG	Female	Urban	IntactFemale	Intact	8	Negative	3.2	0.2	98	36	5.4	2.7	1.1
grlsQUEFMQ88	Male	Suburban	NeuteredMale	Neutered	14	Negative	3.6	0.2	101	40	6	2.3	1.1
grlsRRS8E6OO	Female	Suburban	NeuteredFemale	Neutered	7	Negative	3.7	0.2	136	35	5.9	2.4	0.9
grlsT13LR5ZZ	Male	Urban	IntactMale	Intact	13	Negative	3.5	0.2	109	39	5.6	0.8	1.2
grls32HO7KHH	Male	Rural	IntactMale	Intact	13	Negative	3.7	0.2	79	34	6.2	1	1
grls1P6DGIWW	Male	Suburban	IntactMale	Intact	6	Negative	3.7	0.2	98	34	5.7	2	0.9
grlsYSZQQYUU	Female	Suburban	IntactFemale	Intact	22	Negative	3.6	0.2	85	33	6.1	0.9	1
grlsR2SKA700	Female	Suburban	NeuteredFemale	Neutered	13	Negative	3.5	0.2	95	35	5.8	1.7	1
grlsXH1O4977	Male	Suburban	IntactMale	Intact	8	Negative	3.2	0.1	102	31	5.4	2.2	0.9
grlsJ9IHUPMM	Male	Suburban	NeuteredMale	Neutered	23	Negative	3.8	0.1	96	31	6.5	1.1	1
grlsY9D83G11	Male	Suburban	IntactMale	Intact	8	Negative	3.6	0.1	105	34	5.8	1.6	0.9
grls35ULOSZZ	Male	Suburban	IntactMale	Intact	11	Negative	3.9	0.2	107	34	6.5	1.6	1
grlsH79T39GG	Female	Rural	IntactFemale	Intact	21	Negative	3.5	0.1	107	38	6.2	1	1.2
grlsSD7E777	Female	Rural	IntactFemale	Intact	9	Negative	3.6	0.1	99	31	5.7	1.9	1
grlsPA3037CC	Female	Suburban	IntactFemale	Intact	6	Negative	3.4	0.2	103	33	5.5	1.8	0.8
grlsZODSWLFF	Male	Rural	IntactMale	Intact	19	Negative	3.6	0.2	86	32	6.1	0.6	1.1
grls0C4FQC88	Male	Suburban	NeuteredMale	Neutered	18	Negative	3.8	0.2	101	32	6.1	1.5	0.9
grls1FDQRRR	Female	Urban	IntactFemale	Intact	7	Negative	3.5	0.2	90	33	5.7	1.4	1
grls26PDUYQQ	Female	Suburban	NeuteredFemale	Neutered	19	Negative	3.5	0.2	90	35	6	2	1.1
grls8O0B18OO	Male	Suburban	IntactMale	Intact	7	Positive	3.3	0.2	92	31	6	1.4	0.7
grlsTGIYGC55	Male	Rural	IntactMale	Intact	7	Negative	3.5	0.2	92	33	5.9	2	0.8
grlsLV9OWVAA	Female	Rural	IntactFemale	Intact	13	Negative	3.1	0.2	74	34	6.3	1.8	1
grlsO9QFC4KK	Male	Urban	IntactMale	Intact	6	Negative	3.4	0.1	98	31	6	1.5	0.7
grls47TW3NCC	Male	Urban	NeuteredMale	Neutered	10	Positive	3.6	0.2	84	32	5.8	1.7	1
grlsH9SXPYLL	Female	Suburban	NeuteredFemale	Neutered	28	Negative	3.8	0.2	102	36	5.9	0.9	1
grls8QTRZM88	Male	Suburban	NeuteredMale	Neutered	17	Positive	4.1	0.2	88	35	6.3	2.8	0.9
grlsQSPZWWW	Female	Suburban	NeuteredFemale	Neutered	16	Negative	3.7	0.2	92	35	5.7	1.9	1.1
grlsNQK8OMM	Male	Suburban	NeuteredMale	Neutered	13	Positive	3.5	0.2	89	35	5.8	2.1	1
grls2PGPY0RR	Male	Suburban	IntactMale	Intact	7	Negative	3	0.1	107	32	5.4	2.3	1.6
grlsM4XBMROO	Male	Suburban	IntactMale	Intact	8	Negative	3.5	0.1	107	36	5.6	3.3	0.9
grlsECC2VNOO	Male	Suburban	IntactMale	Intact	6	Negative	3.4	0.2	104	32	5.5	1.6	1
grlsV9GCGP33	Male	Suburban	NeuteredMale	Neutered	8	Negative	3.6	0.2	92	34	5.6	1.3	0.9
grls0O6N06KK	Male	Suburban	IntactMale	Intact	16	Negative	3.7	0.2	94	34	6.2	0.9	1.1
grlsUC0R7HMM	Female	Urban	NeuteredFemale	Neutered	28	Negative	3.4	0.2	89	33	5.6	1.4	1.1
grlsP8VUB3JJ	Female	Suburban	NeuteredFemale	Neutered	22	Negative	3.7	0.2	78	32	6.3	2.1	1
grlsEL3TT6JJ	Female	Suburban	NeuteredFemale	Neutered	15	Negative	3.7	0.2	93	31	6.2	1.3	1
grlsJKE6Z88	Male	Urban	IntactMale	Intact	10	Negative	3.4	0.2	98	32	6.1	2.7	1.2
grlsMNPI7L11	Female	Suburban	IntactFemale	Intact	7	Negative	3.2	0.1	99	34	5.4	1.6	0.9
grlsU83MFF44	Male	Suburban	IntactMale	Intact	7	Negative	3.5	0.2	99	33	5.7	1.4	1
grls9EQB4555	Male	Suburban	NeuteredMale	Neutered	23	Negative	3.8	0.2	77	29	6.8	1.3	1
grlsCHGBV344	Male	Suburban	IntactMale	Intact	6	Negative	3.4	0.2	84	30	5.8	2.1	0.9
grlsIO0AFTMM	Male	Urban	NeuteredMale	Neutered	22	Negative	3.5	0.1	103	34	5.7	2.3	1.1
grls8LDKQ11	Female	Suburban	IntactFemale	Intact	7	Negative	3.5	0.2	89	33	5.8	2.8	0.8
grlsV3AV5622	Female	Rural	NeuteredFemale	Neutered	14	Negative	3.8	0.3	83	34	6.3	1.9	1.2
grls9TR8GHPP	Female	Rural	NeuteredFemale	Neutered	14	Negative	3.9	0.2	92	33	6.2	1.6	0.9
grlsUH7BTO88	Male	Suburban	IntactMale	Intact	24	Positive	3.6	0.2	84	34	6	1.7	1.1
grlsMK7V1CUU	Female	Suburban	IntactFemale	Intact	8	Negative	3.5	0.2	85	33	6	2.1	1.2
grlsZNHICC44	Female	Rural	NeuteredFemale	Neutered	17	Negative	3.7	0.3	77	34	6.1	1.7	1.1
grls31IQ8100	Male	Suburban	IntactMale	Intact	6	Negative	3.5	0.1	104	34	5.7	2	0.9
grlsMG8OL6DD	Male	Suburban	IntactMale	Intact	6	Negative	3.4	0.2	95	33	5.6	1.5	0.8
grlsNR40CYHH	Male	Rural	NeuteredMale	Neutered	21	Negative	3.5	0.2	65	33	6	1.8	1
grlsIDHE9RPP	Female	Rural	IntactFemale	Intact	7	Negative	3.7	0.1	77	28	6.1	2	0.9
grlsVKDMBBXX	Female	Suburban	IntactFemale	Intact	9	Negative	3.3	0.2	84	34	5.7	2.4	1.2
grls5TDRJOZZ	Female	Suburban	IntactFemale	Intact	9	Negative	4.1	0.3	82	36	6.7	2.1	1.2
grlsR4S22EXX	Female	Suburban	IntactFemale	Intact	8	Negative	3.8	0.2	96	33	6	2.2	1.1
grlsK3VILVJJ	Female	Rural	IntactFemale	Intact	13	Negative	3.6	0.3	75	31	5.9	1.6	1.1
grlsRNBWQ822	Male	Suburban	IntactMale	Intact	7	Positive	3.6	0.3	101	34	5.9	1.7	0.9
grlsO3TR4RHH	Male	Suburban	NeuteredMale	Neutered	23	Negative	3.6	0.3	83	31	5.9	0.8	1
grlsQ8S41JJ	Female	Suburban	IntactFemale	Intact	23	Negative	3.5	0.3	86	36	5.9	1.9	1
grls9GCVJT44	Male	Suburban	NeuteredMale	Neutered	16	Negative	3.3	0.2	85	32	6	1.9	1
grlsUJLQ5OSS	Female	Rural	NeuteredFemale	Neutered	15	Negative	3.6	0.1	91	31	6.1	1.2	1
grlsPKOKG9KK	Female	Suburban	NeuteredFemale	Neutered	10	Negative	3.5	0.2	105	35	5.5	1.3	1
grlsV0BT15XX	Male	Suburban	NeuteredMale	Neutered	8	Negative	3.1	0.2	88	37	5.2	2.1	0.9
grlsZJ5CSD66	Male	Rural	NeuteredMale	Neutered	19	Negative	3.8	0.2	100	34	6.4	0.7	1
grlsTVVWBM66	Male	Rural	NeuteredMale	Neutered	12	Negative	3.4	0.2	104	32	5.4	1.2	1.2
grls1SP9QVV	Female	Suburban	NeuteredFemale	Neutered	24	Negative	3.6	0.2	90	34	6.1	1	1.1
grls5QUADJVV	Male	Rural	IntactMale	Intact	20	Positive	3.3	0.1	107	35	6	1.8	0.9
grlsVOG8H6YY	Female	Rural	IntactFemale	Intact	7	Negative	3.4	0.2	93	34	5.5	1.9	0.9
grls9IT3JWBB	Female	Suburban	NeuteredFemale	Neutered	11	Negative	3.5	0.2	89	29	6.3	1.9	1.1
grlsL314IG66	Female	Rural	IntactFemale	Intact	17	Positive	3.5	0.2	71	36	5.8	2.1	1
grlsL5727MQQ	Male	Suburban	IntactMale	Intact	11	Negative	3.6	0.1	98	31	5.8	1.4	1.1
grlsZBP6UW00	Female	Rural	IntactFemale	Intact	20	Negative	3.5	0.2	74	34	5.7	1.3	0.9
grls52EPLTHH	Female	Suburban	IntactFemale	Intact	24	Positive	3.9	0.2	94	34	6.5	1.3	0.8
grls18Y45LVV	Male	Suburban	IntactMale	Intact	13	Negative	3.6	0.2	65	33	6.6	1.7	0.9
grlsOOOI48YY	Female	Suburban	IntactFemale	Intact	23	Negative	3.9	0.2	82	34	6.5	1.6	1.1
grlsIN74W0UU	Male	Suburban	IntactMale	Intact	8	Positive	3.7	0.2	92	37	5.7	1.9	0.7
grlsBUQ26I00	Female	Urban	NeuteredFemale	Neutered	16	Negative	3.6	0.2	87	32	5.7	1.6	1.3
grlsCUVRYMPP	Male	Suburban	NeuteredMale	Neutered	23	Negative	3.7	0.4	80	32	5.7	1.6	1.2
grlsP17EHTZZ	Male	Suburban	IntactMale	Intact	6	Negative	3.8	0.2	86	32	6.2	2.1	0.7
grlsS4G6BC66	Male	Suburban	IntactMale	Intact	23	Negative	3.5	0.2	96	37	6.3	1.1	0.9
grlsGXI98U11	Male	Urban	NeuteredMale	Neutered	12	Negative	3.8	0.4	101	34	6.1	2.9	1
grlsDQ3FPGWW	Male	Suburban	IntactMale	Intact	7	Negative	3.4	0.2	99	31	5.9	2	0.8
grlsRM9FC7HH	Female	Rural	IntactFemale	Intact	7	Negative	3.7	0.2	85	35	5.8	1.7	0.9
grlsT57LG9GG	Female	Suburban	IntactFemale	Intact	7	Negative	3.4	0.1	92	34	5.4	1.4	1.1
grls9N307L55	Male	Suburban	IntactMale	Intact	14	Negative	3.9	0.3	95	32	6.2	1.8	1.2
grlsIGPYD4ZZ	Female	Rural	IntactFemale	Intact	7	Negative	3.5	0.2	101	30	5.3	2.5	1.1
grlsLWV4E5QQ	Male	Suburban	IntactMale	Intact	8	Negative	3.3	0.2	82	31	5.6	2	0.9
grlsYNELU2LL	Female	Urban	IntactFemale	Intact	8	Negative	3.6	0.2	101	36	5.7	1.8	1.1
grlsTUZ8SN00	Female	Rural	IntactFemale	Intact	14	Positive	3.6	0.1	98	35	5.9	2.9	1.1
grls1VSY5OVV	Male	Rural	NeuteredMale	Neutered	23	Negative	3.9	0.3	90	33	6.2	1.6	1.1
grlsH819NCC	Male	Rural	IntactMale	Intact	8	Negative	3.5	0.2	96	34	5.8	2.3	1
grls4XBHFRDD	Male	Suburban	IntactMale	Intact	7	Negative	3.2	0.1	94	30	5	1.2	0.9
grlsNAR05OO	Male	Rural	IntactMale	Intact	7	Negative	3.5	0.1	98	33	5.7	2.2	0.9
grlsLZT0WVYY	Female	Suburban	IntactFemale	Intact	8	Negative	3.3	0.2	102	34	5.2	1.4	1
grlsB63J68QQ	Female	Rural	IntactFemale	Intact	17	Negative	3.3	0.2	87	28	5.3	1.3	0.8
grlsWQPE5BJJ	Female	Rural	IntactFemale	Intact	16	Negative	3.7	0.2	91	36	6.1	1.4	1.3
grlsW4QGI6JJ	Male	Rural	NeuteredMale	Neutered	23	Negative	4.2	0.2	85	35	7.2	2	1.2
grlsD8OGRRDD	Female	Rural	IntactFemale	Intact	8	Negative	3.6	0.2	96	35	5.5	2.2	0.8
grlsS1X2I6SS	Male	Urban	IntactMale	Intact	24	Negative	3.7	0.2	99	37	6.9	1.5	1.1
grls0F3UPZPP	Male	Suburban	IntactMale	Intact	10	Negative	3.4	0.1	87	31	5.9	1.6	1
grlsY5DTE6JJ	Female	Suburban	NeuteredFemale	Neutered	26	Negative	3.4	0.2	89	32	5.7	1.9	0.9
grlsA7OKMPTT	Male	Suburban	IntactMale	Intact	20	Negative	3.1	0.2	95	35	5.5	1.8	1.1
grlsG6X3QR22	Female	Suburban	NeuteredFemale	Neutered	17	Negative	3.6	0.2	99	34	6.3	2.5	1
grls4223EFHH	Male	Suburban	NeuteredMale	Neutered	15	Negative	3.8	0.2	93	34	6.3	1.4	1.2
grlsJZ2T2EKK	Male	Rural	IntactMale	Intact	7	Negative	3.6	0.1	97	30	6	0.9	0.8
grls83HHNYHH	Male	Rural	IntactMale	Intact	7	Negative	3.3	0.2	110	31	6.1	1.9	0.8
grls4SK5P4OO	Female	Rural	IntactFemale	Intact	7	Negative	3.7	0.2	118	34	6.1	2.6	0.8
grls1G2OMPTT	Female	Suburban	NeuteredFemale	Neutered	18	Negative	3.8	0.2	82	37	6.2	2.2	1
grlsMNT4ZVKK	Female	Suburban	IntactFemale	Intact	14	Negative	3.7	0.2	94	35	5.9	1.8	1.1
grlsQ92M8HH	Male	Suburban	IntactMale	Intact	15	Negative	3.8	0.2	112	35	5.9	2.2	1.1
grlsY2FM1GBB	Male	Suburban	IntactMale	Intact	20	Negative	3.6	0.3	68	34	6.4	1.2	1.3
grlsI9WFVMM	Female	Urban	IntactFemale	Intact	9	Negative	3.5	0.2	91	34	6.2	2.4	1
grls1U964W33	Male	Suburban	IntactMale	Intact	7	Negative	3.1	0.2	101	36	5.8	2.4	0.9
grlsCK0ZKIOO	Female	Suburban	NeuteredFemale	Neutered	17	Positive	3.8	0.2	100	34	6.6	2.2	1
grlsBC81D299	Male	Urban	IntactMale	Intact	15	Negative	3.2	0.1	89	33	6.2	2	1
grlsNJEU1XDD	Female	Suburban	NeuteredFemale	Neutered	19	Negative	3.5	0.2	86	34	5.9	1.8	0.8
grls2G4XIHWW	Female	Suburban	NeuteredFemale	Neutered	17	Negative	3.6	0.2	71	30	6.5	0.8	1.3
grlsJGDJSKZZ	Female	Suburban	NeuteredFemale	Neutered	25	Negative	3.3	0.1	75	35	6.2	1.1	1
grlsTY2H1AEE	Male	Suburban	IntactMale	Intact	9	Negative	3.2	0.3	91	32	6.3	2	0.9
grlsS4J8WLRR	Female	Suburban	NeuteredFemale	Neutered	20	Negative	3.8	0.2	100	34	6.2	1.1	1
grlsQQ8ZEH66	Female	Suburban	NeuteredFemale	Neutered	15	Negative	3.8	0.1	66	34	6.4	1.6	1.2
grlsOHBXQP	Female	Suburban	IntactFemale	Intact	22	Positive	3.7	0.2	95	32	6.4	0.8	1
grls3L9KKWDD	Male	Rural	IntactMale	Intact	18	Negative	4	0.2	105	38	6.4	0.6	0.8
grlsGSPDWVBB	Female	Suburban	IntactFemale	Intact	6	Negative	3.5	0.2	99	31	6	2.8	1
grlsHHXWQ5DD	Male	Rural	IntactMale	Intact	10	Negative	4	0.2	90	31	6.6	1.8	1.2
grls5BABNOXX	Female	Suburban	NeuteredFemale	Neutered	15	Negative	3.6	0.2	97	34	6.4	1.9	1.2
grlsYNEV51II	Female	Suburban	NeuteredFemale	Neutered	7	Negative	3.6	0.2	82	31	5.8	2.6	0.9
grls5V8XKYGG	Male	Suburban	IntactMale	Intact	6	Negative	3.3	0.2	99	33	5.2	1.2	0.8
grls7FLU3VQQ	Male	Urban	IntactMale	Intact	8	Negative	3.1	0.2	108	35	5	2.4	0.9
grlsMH6Q1UZZ	Female	Rural	IntactFemale	Intact	13	Negative	3.6	0.2	89	32	6.2	1.9	0.8
grlsF2UZT400	Male	Suburban	NeuteredMale	Neutered	10	Negative	3.6	0.2	101	36	6.3	2.2	1.3
grls9294K8BB	Female	Rural	IntactFemale	Intact	10	Negative	3.5	0.1	85	31	6.1	1.5	1.2
grlsN717FOBB	Male	Urban	NeuteredMale	Neutered	11	Negative	3.5	0.2	102	32	5.6	1.9	1.2
grlsT9MN8IJJ	Male	Suburban	NeuteredMale	Neutered	23	Negative	3.5	0.2	101	33	6.4	1.7	1.1
grlsTKCRI2OO	Male	Rural	IntactMale	Intact	7	Positive	3.3	0.1	94	33	5.8	2.3	1
grls2TGOMU88	Female	Suburban	NeuteredFemale	Neutered	25	Negative	3.7	0.1	98	36	6.4	1.8	1.1
grlsME01QPPP	Female	Suburban	IntactFemale	Intact	18	Negative	3.5	0.2	92	33	6.2	1.5	0.9
grlsEF3EEUVV	Male	Urban	NeuteredMale	Neutered	28	Negative	3.6	0.2	99	35	7.2	1.4	1
grls1FFQVPRR	Male	Suburban	NeuteredMale	Neutered	12	Negative	3.3	0.2	87	31	5.7	1.6	1.2
grls2KOUK9KK	Male	Suburban	IntactMale	Intact	10	Negative	3.7	0.2	83	35	6.3	1.9	1
grls9QYBMVCC	Male	Rural	IntactMale	Intact	15	Negative	3.4	0.1	91	36	6.7	1.4	1
grlsZ6K1S5NN	Female	Suburban	NeuteredFemale	Neutered	22	Negative	3.6	0.2	93	40	6.6	2.4	1
grlsYMPXIF22	Female	Suburban	IntactFemale	Intact	6	Negative	3.8	0.2	107	32	5.8	1.7	1
grlsWWOAB388	Male	Suburban	IntactMale	Intact	6	Negative	3	0.1	98	32	5.8	2	0.8
grls7J2S3MM	Female	Urban	NeuteredFemale	Neutered	10	Negative	3.6	0.2	89	33	6	2.4	1
grls4GNX6ZRR	Male	Rural	NeuteredMale	Neutered	13	Positive	3.5	0.3	94	37	5.6	2.4	1
grlsE71JILHH	Female	Suburban	IntactFemale	Intact	16	Negative	3.4	0.2	98	33	6.1	2.5	0.9
grlsCO33X566	Male	Suburban	NeuteredMale	Neutered	14	Negative	3.5	0.3	90	32	6.1	1.1	0.9
grls3E3XCVBB	Female	Suburban	NeuteredFemale	Neutered	23	Negative	3.6	0.3	78	36	6.2	2	1.5
grlsZW6L5W33	Female	Suburban	IntactFemale	Intact	6	Negative	3.1	0.1	94	34	5.7	1.4	0.9
grlsYJ8THUTT	Female	Rural	IntactFemale	Intact	7	Negative	3.5	0.2	109	34	5.3	2.6	0.9
grlsU418VXKK	Female	Rural	IntactFemale	Intact	6	Negative	3.9	0.2	84	32	6.3	2.1	0.7
grlsNPPTHR66	Male	Suburban	NeuteredMale	Neutered	17	Negative	3.9	0.2	82	30	7.3	2.7	1.1
grlsR78LJZ44	Male	Suburban	IntactMale	Intact	6	Negative	3.5	0.1	87	33	6	1.5	0.9
grlsBKWLR0SS	Female	Suburban	IntactFemale	Intact	6	Negative	3.5	0.2	92	33	5.7	2	0.9
grlsFN129W66	Male	Suburban	IntactMale	Intact	13	Negative	3.6	0.2	96	34	6	1.6	1
grls81EERCKK	Male	Urban	IntactMale	Intact	7	Positive	3.4	0.2	94	32	6.2	1.6	0.8
grls7XOQ9LBB	Female	Urban	NeuteredFemale	Neutered	10	Negative	3.5	0.2	97	32	6	2.2	0.7
grlsIL8LVK99	Male	Urban	IntactMale	Intact	14	Negative	3.8	0.2	92	30	6.1	1.8	1.4
grls3726GINN	Male	Urban	IntactMale	Intact	8	Negative	3.4	0.1	106	32	5.8	2.3	1
grls1THP76HH	Male	Suburban	IntactMale	Intact	26	Negative	3.7	0.3	84	36	6.2	1.8	1.2
grlsS04MN22	Male	Suburban	NeuteredMale	Neutered	8	Negative	3.4	0.2	106	31	5.4	2.1	0.9
grls94MT90BB	Female	Suburban	IntactFemale	Intact	7	Negative	3.7	0.2	87	34	5.9	2.3	0.9
grlsS5QXUI22	Male	Suburban	NeuteredMale	Neutered	16	Negative	3.7	0.2	84	36	6.7	2.8	1
grlsP2Y0WRFF	Female	Suburban	NeuteredFemale	Neutered	17	Negative	3.1	0.1	92	34	5.8	1.6	1
grls4THCKBII	Female	Suburban	IntactFemale	Intact	8	Negative	3.6	0.2	99	35	6.3	2.2	1.1
grls2YYUN6XX	Male	Rural	IntactMale	Intact	6	Negative	3.7	0.1	90	33	6.1	1.7	1
grlsGLICPPP	Male	Suburban	NeuteredMale	Neutered	8	Negative	3.5	0.1	48	31	6.2	1.7	0.8
grlsASIGJBXX	Female	Rural	NeuteredFemale	Neutered	23	Negative	3.8	0.2	87	31	6.3	1.9	0.9
grlsBANWX1MM	Male	Rural	IntactMale	Intact	21	Negative	3.7	0.2	95	36	6.3	1.4	0.8
grlsHOYLOKSS	Male	Suburban	IntactMale	Intact	6	Negative	3.4	0.1	97	30	5.7	2.1	0.7
grlsKPFOP8UU	Male	Suburban	IntactMale	Intact	7	Negative	3.2	0.1	98	33	5.4	1.8	1.2
grlsP8NTPTT	Female	Rural	NeuteredFemale	Neutered	20	Negative	3.8	0.2	98	31	6.1	1.2	0.9
grlsMJNZJKDD	Male	Suburban	IntactMale	Intact	19	Negative	3.7	0.3	90	33	6	1.4	1.2
grlsF2UFEXHH	Male	Suburban	IntactMale	Intact	23	Negative	3.5	0.2	85	30	6	1.6	1
grlsT9IMZ5JJ	Female	Suburban	IntactFemale	Intact	12	Negative	3.4	0.1	94	32	5.5	2.3	0.9
grls7EYMKCMM	Female	Suburban	IntactFemale	Intact	7	Negative	3.7	0.1	98	32	5.9	1.7	1
grlsOMPOVPZZ	Male	Suburban	NeuteredMale	Neutered	7	Negative	3.5	0.1	84	29	5.8	1.7	1
grls0YYYJPBB	Female	Urban	NeuteredFemale	Neutered	15	Negative	4	0.3	83	31	6.6	2.1	0.9
grlsLX1TK8RR	Male	Suburban	IntactMale	Intact	16	Negative	3.5	0.2	89	37	6.8	1.6	1.4
grls67H66GG	Male	Urban	IntactMale	Intact	8	Negative	3.9	0.1	100	34	6.4	2.1	0.9
grls1EC3TN00	Male	Suburban	IntactMale	Intact	9	Negative	3.7	0.2	99	33	6.2	2	1
grlsXFDWADD	Female	Suburban	IntactFemale	Intact	23	Negative	3.5	0.1	88	35	5.7	1	0.8
grlsVN3MJIYY	Male	Rural	IntactMale	Intact	27	Positive	3.7	0.2	87	34	6.8	2.2	0.9
grls4P20GZ55	Female	Rural	IntactFemale	Intact	8	Negative	3.3	0.2	98	35	5.6	1.7	1
grlsDRI8OU00	Female	Rural	IntactFemale	Intact	15	Negative	3.9	0.2	97	37	6.6	2.2	0.8
grlsG41VHJBB	Female	Urban	NeuteredFemale	Neutered	24	Negative	3.7	0.2	90	34	6.2	1.7	1.1
grlsP8D4P7FF	Male	Suburban	NeuteredMale	Neutered	23	Negative	3.7	0.2	78	33	6.6	2	1.2
grlsQJ5OE0HH	Female	Suburban	NeuteredFemale	Neutered	14	Negative	3.5	0.3	83	35	5.9	1.9	0.9
grls9V2Q8BSS	Female	Rural	NeuteredFemale	Neutered	13	Negative	3.4	0.1	91	31	6.1	2.2	1
grlsLWNTFXTT	Male	Suburban	IntactMale	Intact	6	Negative	3.3	0.2	92	31	5.4	1.4	1.2
grls4C1T7Q55	Male	Rural	IntactMale	Intact	8	Negative	3.6	0.2	86	36	6.4	1.8	1.1
grlsEF0ETCRR	Female	Suburban	IntactFemale	Intact	7	Positive	3.2	0.2	92	33	5.9	1.7	0.9
grlsEHOFY2PP	Male	Suburban	IntactMale	Intact	23	Positive	3.1	0.2	86	35	5.7	1.3	1.2
grls9ZZR7ZGG	Female	Suburban	IntactFemale	Intact	15	Negative	3.6	0.2	91	32	6	2.2	1.2
grlsA5ZQQLJJ	Female	Urban	NeuteredFemale	Neutered	9	Negative	3.3	0.2	87	33	5.8	1.3	0.9
grls4EVQSLTT	Male	Suburban	IntactMale	Intact	23	Negative	3.4	0.2	100	36	5.9	1.8	1.1
grlsDGBTDGEE	Female	Suburban	NeuteredFemale	Neutered	22	Negative	3.5	0.3	89	30	6.4	1.3	1.2
grlsUUTRROII	Female	Suburban	NeuteredFemale	Neutered	13	Negative	3.9	0.2	92	35	6.3	1.9	1
grls0HAV8G99	Female	Suburban	NeuteredFemale	Neutered	22	Negative	3.5	0.2	100	33	6.1	2	1.1
grlsJ4UVD6FF	Female	Rural	NeuteredFemale	Neutered	12	Negative	3.4	0.2	100	35	5.7	2.1	0.9
grls459NK455	Female	Rural	IntactFemale	Intact	13	Negative	3.4	0.2	88	34	6.2	2.6	1.2
grlsXATQKQLL	Male	Rural	IntactMale	Intact	18	Negative	3.7	0.1	95	34	6.1	1.2	1.3
grls7I2V5P33	Female	Suburban	NeuteredFemale	Neutered	23	Negative	3.8	0.3	101	34	6.4	1.6	1.2
grls4VHMSUTT	Male	Suburban	NeuteredMale	Neutered	14	Negative	3.4	0.2	105	36	5.5	1.8	1
grls9MVBHSII	Female	Suburban	NeuteredFemale	Neutered	24	Negative	3.7	0.2	77	30	6.4	1.4	0.7
grlsY3EHL211	Female	Rural	NeuteredFemale	Neutered	20	Negative	3.6	0.1	109	34	6.4	1.7	0.9
grlsE0OXG9PP	Male	Suburban	IntactMale	Intact	12	Negative	3.4	0.2	81	35	6.4	2.4	0.9
grls7HU5QE00	Female	Rural	IntactFemale	Intact	9	Negative	3.6	0.2	79	36	6	1.1	1.3
grlsYDU6FUQQ	Male	Suburban	NeuteredMale	Neutered	13	Negative	3.7	0.1	104	35	6.2	2.6	1.3
grlsQVYRH955	Female	Suburban	NeuteredFemale	Neutered	18	Negative	3.3	0.2	93	34	6.2	1.4	1.3
grlsC8TTG8NN	Female	Suburban	IntactFemale	Intact	10	Negative	3.6	0.2	94	32	6	1.7	1
grlsJVU0S099	Female	Suburban	IntactFemale	Intact	8	Negative	3.3	0.2	101	32	5.8	1.7	1
grls3OP52Z33	Male	Suburban	NeuteredMale	Neutered	7	Negative	3.6	0.1	97	34	5.8	1.9	0.8
grlsOLFTEORR	Male	Suburban	NeuteredMale	Neutered	17	Negative	4.1	0.2	86	34	6.8	3	1
grls8JLHU1WW	Female	Suburban	IntactFemale	Intact	6	Negative	3.4	0.2	89	32	5.7	2.6	0.8
grls1XUEQXNN	Female	Urban	NeuteredFemale	Neutered	12	Negative	3.5	0.3	51	33	5.9	2.9	0.9
grlsHMI6LJKK	Female	Rural	IntactFemale	Intact	27	Negative	3.6	0.3	82	33	6	1.1	1
grlsFKMMUW55	Male	Suburban	NeuteredMale	Neutered	22	Negative	3.4	0.2	98	35	5.6	2.5	1.5
grlsAMLDQK88	Female	Suburban	NeuteredFemale	Neutered	12	Negative	3.5	0.2	87	36	5.8	2	1
grlsKYFC2IPP	Female	Urban	NeuteredFemale	Neutered	18	Negative	3.2	0.3	71	30	5.8	1.2	0.9
grls8R0VZMGG	Female	Suburban	IntactFemale	Intact	7	Negative	3.5	0.2	100	37	5.7	1.7	1.1
grlsVP2MB000	Male	Suburban	NeuteredMale	Neutered	10	Negative	3.5	0.2	87	33	5.8	2.1	0.9
grlsJWMH29EE	Male	Suburban	IntactMale	Intact	14	Negative	3.7	0.2	102	35	6.5	1.6	1.1
grls50E5H8LL	Female	Urban	IntactFemale	Intact	8	Negative	3.6	0.2	83	31	5.7	1.6	0.9
grlsJTVXY4PP	Male	Suburban	IntactMale	Intact	6	Negative	2.9	0.1	95	31	5.7	1.4	1.1
grlsT6SB8CC	Female	Suburban	IntactFemale	Intact	21	Negative	3.8	0.2	89	31	6.2	1.5	1
grlsKFBMOM22	Male	Urban	IntactMale	Intact	7	Negative	3.5	0.2	106	35	5.9	1.9	1
grlsNZDLYSZZ	Female	Rural	NeuteredFemale	Neutered	6	Negative	3.3	0.1	100	33	5.4	2.1	0.9
grlsJX4I57SS	Male	Rural	IntactMale	Intact	7	Positive	3.5	0.1	118	33	5.6	1.6	1.1
grlsGL9S86MM	Female	Urban	NeuteredFemale	Neutered	24	Negative	3.4	0.2	89	38	6	2.3	0.9
grls3PGST4EE	Male	Suburban	NeuteredMale	Neutered	23	Negative	3.4	0.2	90	35	6.1	2	1
grlsFIKPBYOO	Male	Suburban	IntactMale	Intact	9	Negative	3.3	0.1	113	32	5.9	2.2	1
grls9ZT06ZLL	Female	Suburban	NeuteredFemale	Neutered	7	Negative	3.5	0.2	86	33	5.9	2.4	0.9
grlsTE9FC4FF	Male	Rural	IntactMale	Intact	6	Negative	3.4	0.1	93	33	5.8	2.1	0.8
grlsXRNLTNMM	Female	Urban	NeuteredFemale	Neutered	11	Negative	3.4	0.3	96	36	5.8	1.6	1.2
grlsTJBCRIUU	Female	Suburban	NeuteredFemale	Neutered	15	Negative	3.8	0.2	97	37	6.4	2.4	1.1
grlsV9DNUX00	Male	Suburban	NeuteredMale	Neutered	23	Negative	3.6	0.2	92	35	6.3	2.7	1.1
grlsSVOYYFQQ	Male	Suburban	IntactMale	Intact	23	Negative	3.4	0.2	86	36	6.1	1.7	1
grls3P6PGK44	Male	Suburban	IntactMale	Intact	6	Negative	3.3	0.1	104	32	5.5	1.3	1
grls3GUOWNLL	Male	Suburban	NeuteredMale	Neutered	13	Negative	3.5	0.1	88	33	5.8	0.9	0.9
grlsBATASH11	Male	Suburban	NeuteredMale	Neutered	11	Negative	3.4	0.2	94	35	5.6	1.3	0.9
grlsI91FWL00	Male	Rural	IntactMale	Intact	16	Negative	3.7	0.2	85	33	6.4	1.7	1
grlsSA1TUEEE	Male	Rural	IntactMale	Intact	8	Positive	3.1	0.1	88	32	5.4	1.9	0.8
grlsICXYCNUU	Male	Suburban	IntactMale	Intact	6	Negative	3.4	0.2	87	32	5.7	1.5	1
grlsZOEDOO55	Female	Suburban	NeuteredFemale	Neutered	7	Negative	3.6	0.2	88	33	5.9	1.7	0.9
grlsGPTN4VUU	Female	Suburban	NeuteredFemale	Neutered	15	Negative	3.7	0.4	79	37	6.1	1	1.2
grlsDNITGKFF	Female	Suburban	IntactFemale	Intact	24	Negative	2.4	0.1	89	31	5.6	1.1	0.8
grls81TX7QQQ	Female	Urban	NeuteredFemale	Neutered	15	Negative	3.8	0.3	88	34	6.1	1.5	1
grlsGU5BXPDD	Male	Urban	NeuteredMale	Neutered	16	Negative	3.5	0.3	87	32	5.7	1.9	1
grls56OU2P	Female	Suburban	IntactFemale	Intact	7	Negative	3.3	0.2	96	29	5.7	1.9	1.8
grlsE9J2YZTT	Male	Rural	IntactMale	Intact	9	Negative	3.1	0.1	99	30	7	2.4	1.1
grlsM1KYBISS	Male	Suburban	IntactMale	Intact	19	Negative	4.1	0.4	91	35	6.5	1	1.3
grls0D3MFXFF	Female	Suburban	NeuteredFemale	Neutered	12	Negative	3.6	0.1	68	31	6.2	1.8	0.9
grlsJZMYLXUU	Male	Urban	NeuteredMale	Neutered	22	Negative	3.4	0.2	85	33	6	1.3	0.8
grlsBT5OGSHH	Female	Rural	NeuteredFemale	Neutered	6	Negative	3.5	0.1	100	34	5.7	1.7	0.7
grlsPGOOG3SS	Female	Suburban	IntactFemale	Intact	12	Negative	3.6	0.3	82	34	5.8	1.4	1.3
grls2GP8NDYY	Female	Urban	NeuteredFemale	Neutered	23	Negative	3.6	0.2	93	37	5.7	2	0.9
grls0OENGRDD	Male	Rural	IntactMale	Intact	6	Negative	3.5	0.1	108	34	5.6	2.4	0.8
grlsCDYP41YY	Male	Urban	IntactMale	Intact	8	Negative	3.3	0.2	90	33	5.8	1.8	0.9
grls2J70PRFF	Female	Rural	IntactFemale	Intact	24	Negative	3.7	0.3	80	30	5.9	2.2	0.9
grlsXTMN5VEE	Female	Suburban	IntactFemale	Intact	7	Negative	3.5	0.2	100	33	5.7	1.7	0.9
grls4EIELLL	Female	Rural	IntactFemale	Intact	7	Negative	3.6	0.3	87	32	5.7	1.9	1
grls4QHNBV77	Female	Rural	IntactFemale	Intact	24	Negative	3.4	0.2	96	32	6.1	1.7	1
grlsTLHX4DRR	Female	Suburban	NeuteredFemale	Neutered	6	Negative	3.2	0.2	100	32	5.5	1.5	0.8
grlsBDU9RMRR	Female	Suburban	IntactFemale	Intact	8	Negative	3.5	0.3	89	31	5.5	1.8	0.9
grlsHJYIUGLL	Male	Suburban	IntactMale	Intact	16	Negative	3.6	0.1	78	34	6.2	1.3	1
grlsEO0CKZGG	Male	Suburban	IntactMale	Intact	8	Negative	3.5	0.2	84	32	5.7	1	0.8
grls2ME5U9UU	Female	Suburban	IntactFemale	Intact	23	Negative	3.6	0.2	97	35	6.1	0.8	1
grlsT4M7GGFF	Male	Suburban	IntactMale	Intact	12	Negative	3.3	0.1	82	34	5.8	1.1	1
grlsNG8DLWBB	Female	Urban	IntactFemale	Intact	25	Negative	3.3	0.3	90	35	5.7	1.2	1.1
grls007MPNZZ	Male	Suburban	NeuteredMale	Neutered	14	Negative	3.4	0.2	80	32	5.6	1.2	1.1
grls4NJPKUQQ	Male	Rural	IntactMale	Intact	23	Negative	3.5	0.2	94	35	6.3	1.1	1
grlsQY72IOII	Male	Suburban	IntactMale	Intact	9	Negative	3.9	0.2	96	34	6.2	2.1	1
grlsHPTRZVGG	Female	Suburban	IntactFemale	Intact	6	Negative	3.5	0.1	115	36	5.7	2.3	0.8
grls0ITPHYFF	Male	Rural	IntactMale	Intact	13	Negative	3.1	0.2	91	34	5.7	1.8	1.2
grlsEGYPXK44	Female	Suburban	NeuteredFemale	Neutered	23	Negative	3.7	0.2	88	34	6.3	1.8	0.9
grls33RM84SS	Female	Urban	NeuteredFemale	Neutered	9	Negative	3.5	0.2	96	34	5.6	1.1	0.9
grlsQO79PZ99	Female	Rural	IntactFemale	Intact	9	Negative	3.5	0.2	84	34	5.7	2.6	0.9
grls988OLG66	Male	Suburban	NeuteredMale	Neutered	10	Negative	3.4	0.3	95	35	5.9	1.5	1.2
grlsJLPUNPII	Male	Suburban	NeuteredMale	Neutered	30	Negative	3.7	0.2	91	32	6.5	2.7	1.4
grls2BX4WH88	Female	Suburban	IntactFemale	Intact	17	Negative	3.9	0.2	98	34	6.2	2.4	0.8
grls0762M2FF	Female	Rural	IntactFemale	Intact	13	Negative	3.6	0.2	96	35	5.9	2.3	1.1
grlsZ0DXVXEE	Male	Rural	NeuteredMale	Neutered	12	Positive	3.3	0.2	88	31	5.9	1.7	0.9
grlsQG8YIVYY	Female	Suburban	NeuteredFemale	Neutered	9	Negative	3.7	0.2	85	36	5.7	1.9	1.1
grlsYC8X8C11	Male	Urban	NeuteredMale	Neutered	10	Negative	3.5	0.2	87	32	6	1.6	0.9
grlsEVTHEN99	Female	Suburban	NeuteredFemale	Neutered	11	Negative	3.6	0.2	103	36	5.7	2.7	1
grlsUTLWXLSS	Male	Suburban	NeuteredMale	Neutered	25	Negative	3.6	0.2	92	34	6.4	1.8	0.9
grlsMTFZ444	Female	Rural	NeuteredFemale	Neutered	25	Negative	3.7	0.3	104	30	6.5	1.7	1.2
grlsZUX4Q9XX	Male	Suburban	NeuteredMale	Neutered	8	Negative	3.3	0.2	85	30	5.9	1.3	1.1
grlsKWNYE7JJ	Female	Rural	IntactFemale	Intact	14	Negative	3.4	0.2	80	33	5.8	1.3	1
grls3YOQ0X33	Female	Rural	IntactFemale	Intact	8	Negative	3.3	0.2	90	31	5.6	1.6	0.9
grlsI7NM0MNN	Female	Suburban	NeuteredFemale	Neutered	24	Negative	3.6	0.2	94	34	6.4	1.8	1.2
grlsDA01X5MM	Female	Suburban	NeuteredFemale	Neutered	22	Negative	3.4	0.2	100	36	5.2	1.9	1
grlsZO8JN6BB	Female	Rural	IntactFemale	Intact	7	Negative	3.8	0.1	1	34	6.1	2	1.1
grls8P7Z4RUU	Male	Rural	NeuteredMale	Neutered	11	Negative	3.4	0.2	87	33	6	1.8	1
grlsSAH71P66	Female	Suburban	IntactFemale	Intact	26	Negative	3.6	0.3	82	31	6.5	2.5	0.9
grlsAV8T0BGG	Male	Urban	NeuteredMale	Neutered	10	Negative	3.9	0.3	99	37	6.1	1.9	1
grlsLJDEKJ44	Male	Suburban	IntactMale	Intact	24	Negative	3.6	0.3	86	34	6.3	1.3	1.3
grls4B6MVFSS	Female	Suburban	NeuteredFemale	Neutered	12	Negative	3.6	0.2	83	32	5.6	1.8	1
grlsEIJTMIAA	Male	Rural	IntactMale	Intact	13	Negative	3.7	0.2	90	34	6.1	1.5	1.1
grlsEM8W2TCC	Female	Urban	IntactFemale	Intact	7	Negative	4	0.3	1	29	6.6	1.9	1.4
grlsCMF7UEE	Male	Rural	IntactMale	Intact	23	Negative	3.4	0.2	61	32	6.2	2.4	1.1
grlsXWCBVG66	Female	Suburban	NeuteredFemale	Neutered	9	Negative	3.5	0.2	86	36	5.8	2.1	1
grlsTVZEIK77	Female	Rural	NeuteredFemale	Neutered	9	Negative	3.6	0.2	102	35	5.8	1.5	0.7
grlsN4YA0O33	Female	Rural	IntactFemale	Intact	17	Negative	3.8	0.2	87	33	5.9	2.8	0.9
grlsUI65W8ZZ	Male	Suburban	IntactMale	Intact	24	Negative	3.9	0.3	92	37	6.5	1.3	1
grls8GO0ZMDD	Male	Rural	NeuteredMale	Neutered	18	Negative	3.4	0.2	89	33	5.8	2.6	1.3
grlsJAURBDHH	Female	Urban	IntactFemale	Intact	14	Negative	3.6	0.2	94	32	6	1.5	0.9
grlsJ1FE9FEE	Female	Suburban	IntactFemale	Intact	16	Negative	3.7	0.2	86	34	6.2	1.6	1
grls93YZYLDD	Male	Urban	NeuteredMale	Neutered	12	Negative	3.5	0.2	96	37	6.1	1	1
grlsA71DQVVV	Male	Suburban	IntactMale	Intact	16	Negative	3.8	0.2	84	34	6	1	1.1
grls5SCT2RNN	Female	Suburban	NeuteredFemale	Neutered	22	Negative	3.5	0.2	91	34	6.2	1.3	1.3
grlsTS7JKJ00	Female	Suburban	NeuteredFemale	Neutered	23	Negative	3.1	0.1	78	32	5.7	2.2	1
grlsI5PDR7NN	Male	Suburban	IntactMale	Intact	18	Negative	3.3	0.3	101	34	6.2	1.4	1
grlsTP5ZIEHH	Male	Urban	IntactMale	Intact	23	Negative	4.2	0.2	87	36	7	0.9	1.2
grlsP4UM4RBB	Female	Suburban	IntactFemale	Intact	24	Negative	3.6	0.2	106	33	5.6	1.1	0.8
grlsQBJO7CKK	Female	Suburban	NeuteredFemale	Neutered	16	Negative	3.6	0.2	91	34	5.9	1.4	1
grls297D39BB	Female	Suburban	NeuteredFemale	Neutered	18	Negative	3.7	0.3	90	33	6	1.4	1.1
grlsAIB7LTHH	Female	Suburban	NeuteredFemale	Neutered	10	Negative	3.4	0.3	69	32	6.5	1.8	0.9
grlsFIZCSR55	Female	Rural	IntactFemale	Intact	15	Negative	3.7	0.1	87	32	6.2	1.3	1.4
grls6K5AV699	Female	Suburban	NeuteredFemale	Neutered	8	Negative	3.5	0.2	74	33	5.5	1.9	0.7
grlsDLTFLPZZ	Male	Suburban	NeuteredMale	Neutered	14	Negative	3.5	0.2	85	32	5.6	1.8	1.2
grlsAWQG9LMM	Female	Urban	NeuteredFemale	Neutered	13	Negative	3.5	0.3	93	36	5.7	1.2	1
grls9DPP0XEE	Male	Suburban	NeuteredMale	Neutered	19	Negative	3.2	0.2	90	32	6.5	1.3	0.9
grlsY7IIWUU	Male	Suburban	NeuteredMale	Neutered	8	Negative	3.2	0.1	95	32	5.3	1.4	0.9
grlsU3OJ2BLL	Male	Suburban	IntactMale	Intact	10	Negative	3.7	0.2	105	33	6.4	2.1	1.3
grls03UREW44	Female	Suburban	NeuteredFemale	Neutered	13	Negative	3.6	0.3	90	33	5.7	0.8	1.3
grlsEZHMQWW	Male	Suburban	NeuteredMale	Neutered	9	Negative	3.3	0.1	96	32	5.5	1.3	1
grlsCQGQFYAA	Female	Suburban	NeuteredFemale	Neutered	8	Negative	3.3	0.2	88	30	5.8	1.9	0.8
grlsC9UK4ZOO	Female	Suburban	IntactFemale	Intact	7	Positive	2.4	0.1	95	32	4.8	1.2	1
grlsJMV70UFF	Female	Rural	IntactFemale	Intact	21	Negative	3.5	0.2	86	35	6.1	1.7	0.9
grlsNLCY6W88	Male	Rural	IntactMale	Intact	7	Negative	3.3	0.1	104	33	5.7	1.3	0.8
grls0VWS5ZPP	Female	Rural	IntactFemale	Intact	7	Negative	3.7	0.3	76	30	6.1	0.9	1.1
grlsQF6BJEQQ	Male	Suburban	NeuteredMale	Neutered	12	Negative	3.5	0.2	83	33	5.9	1.4	0.9
grlsGJF1SXX	Female	Rural	NeuteredFemale	Neutered	24	Negative	3.9	0.3	91	34	6.7	1.8	1.1
grlsZFS305DD	Female	Suburban	IntactFemale	Intact	21	Negative	3.4	0.2	97	32	6.1	2.5	1
grlsOHMRFTVV	Male	Suburban	IntactMale	Intact	12	Negative	3.6	0.2	79	33	6.1	1.9	1
grlsPFPS5TJJ	Male	Suburban	NeuteredMale	Neutered	21	Negative	3.2	0.2	82	34	5.9	1.3	1
grls5607BI44	Male	Suburban	IntactMale	Intact	18	Negative	3.9	0.3	78	34	6.5	1.4	1
grls8TET2OXX	Female	Suburban	IntactFemale	Intact	7	Negative	3.7	0.2	91	35	5.6	0.9	0.7
grlsG8XK3MII	Male	Urban	NeuteredMale	Neutered	13	Negative	3.3	0.2	91	33	5.9	1.7	1
grlsK1QOHAQQ	Male	Rural	NeuteredMale	Neutered	19	Negative	3.5	0.2	90	35	6	1.2	1.3
grlsTQ9VC111	Male	Suburban	IntactMale	Intact	6	Negative	3.1	0.2	99	32	5.4	1.9	0.8
grlsHTH5U533	Male	Rural	IntactMale	Intact	11	Negative	3.6	0.3	104	35	6.2	1.9	1.1
grlsNP2GOS33	Female	Suburban	NeuteredFemale	Neutered	11	Negative	3.7	0.2	91	36	6.4	1.7	1
grlsZNOI1B99	Female	Suburban	NeuteredFemale	Neutered	11	Negative	3.5	0.2	91	37	6.2	2.5	1.2
grls7LU6VQWW	Male	Rural	NeuteredMale	Neutered	10	Negative	3.4	0.2	97	32	5.9	1.5	1
grls4NY92R33	Male	Rural	IntactMale	Intact	13	Negative	3.4	0.2	79	31	5.6	0.9	0.9
grls36J0POXX	Female	Suburban	IntactFemale	Intact	8	Negative	3.5	0.2	103	30	5.6	1.3	1.4
grlsYO6LP033	Female	Suburban	IntactFemale	Intact	6	Negative	3.8	0.2	97	33	5.9	2	0.8
grlsC1HM6OYY	Female	Suburban	IntactFemale	Intact	13	Negative	3.7	0.2	92	35	5.8	2.5	1.1
grlsTQNQCBOO	Female	Rural	IntactFemale	Intact	13	Negative	3.8	0.2	85	32	6.3	1.8	1
grlsHNWDKEVV	Male	Suburban	NeuteredMale	Neutered	12	Negative	3.7	0.1	83	34	5.6	1.1	1.3
grlsDORNMC00	Female	Urban	IntactFemale	Intact	6	Negative	3.5	0.2	96	33	5.5	1.8	1
grls36KMYA77	Male	Suburban	NeuteredMale	Neutered	19	Negative	3.7	0.2	86	34	6.1	1.9	1
grlsLJOFHK66	Male	Rural	IntactMale	Intact	15	Negative	4	0.2	82	32	6.5	1.4	1.1
grlsI32KYAEE	Female	Urban	IntactFemale	Intact	7	Negative	3.6	0.2	89	34	5.8	1.7	1
grlsTHCSW7CC	Male	Urban	IntactMale	Intact	15	Negative	3.4	0.2	80	33	6	1.8	1.1
grlsIOYBJHWW	Female	Rural	IntactFemale	Intact	12	Negative	3.6	0.3	92	33	6.1	1.8	1
grlsHG5JV933	Female	Suburban	NeuteredFemale	Neutered	19	Negative	3.9	0.3	86	35	6.3	2.3	1
grlsBXN6UF55	Female	Suburban	NeuteredFemale	Neutered	18	Negative	3.5	0.2	84	33	6	1.2	1
grls1GIDJ588	Male	Rural	IntactMale	Intact	21	Negative	3.8	0.1	91	36	6.2	1.1	1.1
grlsUOOPAFMM	Female	Suburban	IntactFemale	Intact	7	Negative	3.3	0.2	89	32	5.7	0.8	0.9
grlsN2EEIKK	Female	Suburban	IntactFemale	Intact	7	Negative	3.5	0.2	89	34	5.5	1.7	0.8
grlsGD157RGG	Male	Rural	IntactMale	Intact	8	Negative	3.5	0.1	94	33	6	1.1	0.9
grls7KYQ7C99	Male	Suburban	IntactMale	Intact	10	Negative	3.7	0.2	77	31	5.9	1.4	0.9
grls4BOQ2H33	Male	Suburban	IntactMale	Intact	8	Negative	3.2	0.1	96	32	5.5	1.2	0.9
grlsTGJ10066	Male	Suburban	NeuteredMale	Neutered	25	Negative	3.4	0.2	88	32	5.8	2.2	1.1
grls3S4N0Q33	Male	Suburban	NeuteredMale	Neutered	12	Negative	3.5	0.3	99	35	6.1	2.3	1.1
grlsEBWSTBVV	Female	Suburban	NeuteredFemale	Neutered	14	Positive	3.7	0.2	85	34	6.1	1.1	1
grlsWQZI0R77	Female	Suburban	IntactFemale	Intact	16	Negative	3.6	0.2	87	34	5.8	1	1.1
grlsKLCB9Q55	Male	Urban	NeuteredMale	Neutered	19	Negative	3.4	0.2	95	38	5.9	1.8	1.1
grlsYS5D3CVV	Female	Suburban	IntactFemale	Intact	10	Negative	3.5	0.3	96	37	5.8	1.7	1.2
grls0B5181FF	Male	Rural	IntactMale	Intact	10	Negative	3.6	0.2	100	34	6.2	1.7	1
grlsSHC102	Female	Rural	IntactFemale	Intact	9	Negative	3.4	0.1	100	31	5.7	2	1
grlsKJQXVR88	Male	Rural	NeuteredMale	Neutered	17	Negative	3.5	0.2	101	35	6.3	1.7	1
grlsVBZCK688	Male	Suburban	IntactMale	Intact	22	Negative	3.7	0.2	93	34	6.1	1.4	1.2
grlsFCKJOZ11	Female	Suburban	NeuteredFemale	Neutered	12	Negative	3.7	0.2	95	31	6.2	1.8	0.8
grlsTTQ7Y3TT	Female	Rural	IntactFemale	Intact	6	Positive	3.6	0.1	94	36	5.8	1.8	0.9
grlsF9UDZVFF	Male	Suburban	IntactMale	Intact	12	Negative	3.6	0.2	105	36	5.9	1.7	1
grlsWY1FMB00	Male	Urban	IntactMale	Intact	6	Negative	3.3	0.1	92	29	5.4	1.7	0.7
grlsPJVPX6LL	Male	Suburban	IntactMale	Intact	27	Negative	3.6	0.2	74	33	6.2	1.8	1.1
grlsEYVSH5DD	Female	Rural	NeuteredFemale	Neutered	22	Negative	3.7	0.2	91	33	6.5	2.3	1.2
grls4FR04L00	Male	Rural	NeuteredMale	Neutered	12	Negative	3.2	0.2	90	35	5.9	1.8	0.9
grlsOG8HTSRR	Female	Suburban	NeuteredFemale	Neutered	19	Negative	3.5	0.2	90	37	5.9	1.1	1.2
grlsEJ9IV622	Male	Rural	IntactMale	Intact	7	Negative	3.5	0.2	103	32	6	1.9	0.8
grlsHMJG8HQQ	Male	Suburban	NeuteredMale	Neutered	7	Negative	3.5	0.2	101	35	6.1	2.3	0.9
grls0ZJZZ9OO	Male	Urban	IntactMale	Intact	6	Negative	3.4	0.1	107	33	5.3	2.1	0.8
grlsTGQMBL11	Female	Rural	IntactFemale	Intact	11	Negative	3.4	0.2	92	33	6.1	1.6	1.1
grlsB9A55HHH	Male	Suburban	NeuteredMale	Neutered	11	Negative	3.5	0.2	85	30	5.9	2.2	1
grlsTETO34MM	Male	Rural	IntactMale	Intact	13	Negative	3.6	0.1	104	34	6.2	2.8	1.1
grlsCPP2Z3DD	Male	Suburban	IntactMale	Intact	8	Negative	3.4	0.1	96	32	5.4	1.7	0.9
grls8VMEW0YY	Female	Suburban	NeuteredFemale	Neutered	6	Positive	3.6	0.2	94	36	5.6	2.3	1
grlsZPGQ2BB	Male	Suburban	IntactMale	Intact	12	Negative	4	0.2	95	39	6.3	2.6	1
grls83C2TLMM	Female	Urban	IntactFemale	Intact	9	Negative	3.8	0.3	96	36	5.8	2.6	1
grlsCIN38MFF	Male	Suburban	NeuteredMale	Neutered	15	Negative	3.6	0.2	89	31	5.9	2.4	1.1
grlsNXRHVCTT	Male	Suburban	NeuteredMale	Neutered	12	Negative	3.7	0.2	82	34	6.2	1.7	1
grlsLVQJRFVV	Male	Suburban	IntactMale	Intact	16	Negative	3.9	0.2	89	34	6.5	1.5	1
grls1KV74RFF	Male	Suburban	NeuteredMale	Neutered	6	Negative	3.6	0.1	100	33	5.9	1.5	0.8
grlsSJP1SWLL	Male	Suburban	NeuteredMale	Neutered	19	Negative	3.5	0.2	99	36	5.9	2.6	1
grlsMM1XVLNN	Female	Suburban	IntactFemale	Intact	26	Negative	3.5	0.3	84	33	5.8	2.2	0.9
grlsQ9YKQ5BB	Female	Suburban	IntactFemale	Intact	24	Negative	3.5	0.3	80	38	5.8	1.4	0.8
grlsUOPU11MM	Female	Suburban	NeuteredFemale	Neutered	23	Negative	3.8	0.2	92	36	6.3	2.3	1.3
grlsD1AOQMM	Female	Suburban	NeuteredFemale	Neutered	24	Negative	3.2	0.2	94	31	5.7	2	1.1
grlsGI38BBII	Female	Suburban	NeuteredFemale	Neutered	11	Negative	3.4	0.2	79	34	5.9	1.5	1
grlsXBF62NFF	Female	Rural	NeuteredFemale	Neutered	11	Negative	3.6	0.2	89	33	6.2	2.2	0.9
grls8XDNJJHH	Male	Rural	IntactMale	Intact	7	Negative	3.6	0.2	105	37	5.8	1.5	1.1
grls2YX0E55	Male	Suburban	IntactMale	Intact	7	Negative	3.5	0.1	111	32	5.2	1.7	0.9
grlsSFUEOB22	Female	Suburban	IntactFemale	Intact	7	Negative	3.7	0.2	100	34	5.3	2.6	0.7
grlsK6PLE6YY	Female	Suburban	NeuteredFemale	Neutered	18	Negative	4	0.2	77	31	6.7	2.9	1
grlsEUP75WW	Female	Suburban	NeuteredFemale	Neutered	7	Positive	3.4	0.2	95	32	5.5	1.4	0.8
grlsHJ856288	Female	Suburban	IntactFemale	Intact	24	Negative	3.6	0.2	96	33	5.9	2.3	1.1
grlsKXSS9K00	Male	Rural	NeuteredMale	Neutered	16	Positive	3.7	0.1	91	33	6.3	2.8	1.2
grlsJLX9E5CC	Female	Rural	IntactFemale	Intact	18	Negative	3.6	0.2	83	33	6.1	1.6	1.2
grlsGIWE111	Female	Suburban	NeuteredFemale	Neutered	22	Negative	3.7	0.3	87	34	6.1	2.2	1.1
grls2DSSXN44	Female	Suburban	IntactFemale	Intact	10	Negative	3.4	0.2	89	30	5.8	2.2	0.9
grlsI48DHOKK	Male	Rural	NeuteredMale	Neutered	7	Negative	3.6	0.2	108	32	6.1	1.9	0.8
grlsWVMMO9XX	Female	Rural	NeuteredFemale	Neutered	23	Negative	3.6	0.3	74	36	6.3	2.2	1.2
grlsVB5WJNDD	Female	Rural	IntactFemale	Intact	15	Negative	3.2	0.2	90	30	5.5	1.3	1
grlsBMOEQR11	Male	Suburban	NeuteredMale	Neutered	23	Negative	3.6	0.2	91	34	6	2.2	1.1
grlsU5XQQK22	Female	Suburban	NeuteredFemale	Neutered	13	Negative	3.5	0.2	96	31	5.7	2.1	1.1
grlsB9UB6ZEE	Female	Suburban	NeuteredFemale	Neutered	24	Negative	3.4	0.2	99	36	5.5	1.9	1.2
grlsVGVC9DJJ	Female	Suburban	NeuteredFemale	Neutered	7	Negative	3.5	0.2	97	36	5.9	2	1
grlsU9AK2966	Male	Rural	NeuteredMale	Neutered	6	Negative	3.4	0.2	95	33	5.5	2.8	1
grls1WT8URMM	Male	Suburban	IntactMale	Intact	12	Negative	3.5	0.2	93	34	6.4	1.7	1
grlsC78EUT77	Male	Rural	IntactMale	Intact	23	Negative	3.2	0.2	82	36	6	2.4	1.3
grls2IHZPQSS	Female	Suburban	NeuteredFemale	Neutered	17	Negative	3.5	0.2	96	32	5.9	1.4	1.2
grlsXWVNQZHH	Male	Suburban	IntactMale	Intact	6	Negative	3.8	0.3	72	30	6.1	1.7	0.9
grlsQJYKPRLL	Female	Rural	IntactFemale	Intact	8	Positive	3.6	0.2	83	36	5.7	0.7	0.8
grls3GG6Z3GG	Male	Suburban	NeuteredMale	Neutered	16	Negative	3.7	0.2	91	32	5.8	2.2	1.3
grlsV6QVAOYY	Male	Urban	IntactMale	Intact	9	Negative	3.7	0.2	95	36	5.9	1.7	0.9
grlsKX8G1OO	Male	Urban	NeuteredMale	Neutered	23	Negative	3.8	0.2	96	31	6.1	1.4	1.1
grlsO11NX966	Male	Suburban	IntactMale	Intact	6	Negative	3.7	0.2	100	35	6	2.4	0.8
grlsY02BS133	Male	Rural	IntactMale	Intact	7	Negative	3.2	0.1	96	35	5	2.2	0.7
grlsBLM92T99	Male	Rural	IntactMale	Intact	7	Negative	3.1	0.2	86	31	5.9	1.5	0.7
grls3K8L4QEE	Male	Suburban	IntactMale	Intact	10	Negative	3.7	0.2	89	36	5.7	0.9	1
grlsJ1UUTL	Male	Urban	NeuteredMale	Neutered	24	Negative	3.5	0.1	80	31	6.5	1.1	1.2
grls6197EN	Male	Suburban	NeuteredMale	Neutered	17	Negative	3.7	0.2	75	33	6.4	2	1.3
grlsSHC7JKGG	Male	Rural	IntactMale	Intact	24	Negative	3.8	0.2	87	38	6.3	1.7	1.1
grls6I33D5LL	Male	Suburban	NeuteredMale	Neutered	15	Negative	3.5	0.2	89	31	5.8	1.6	1.1
grls90WV0NUU	Male	Suburban	IntactMale	Intact	10	Negative	3.5	0.2	87	30	5.9	2	1.1
grls415JZ9NN	Male	Suburban	IntactMale	Intact	7	Negative	3.6	0.2	96	34	5.8	1.3	0.7
grlsTFWJGUWW	Male	Rural	IntactMale	Intact	17	Negative	3.5	0.2	97	32	6.1	1.3	1.3
grlsZNKR2HEE	Male	Suburban	NeuteredMale	Neutered	12	Negative	3.9	0.3	95	31	5.7	2.5	1.2
grlsVHD7LDPP	Male	Suburban	NeuteredMale	Neutered	21	Negative	3.9	0.2	100	34	6	2	1
grlsE08DY6PP	Female	Suburban	NeuteredFemale	Neutered	10	Negative	3.6	0.2	97	35	5.6	2.3	0.8
grls63AIN977	Male	Urban	IntactMale	Intact	7	Negative	3.2	0.1	109	34	5.4	1.1	1
grlsWLGLJ5HH	Female	Suburban	NeuteredFemale	Neutered	24	Negative	3.5	0.2	111	34	5.3	1.6	0.9
grlsPQQI36SS	Female	Rural	IntactFemale	Intact	15	Negative	4	0.3	90	32	6.4	1.6	1.7
grls4NJZP088	Female	Urban	IntactFemale	Intact	10	Negative	3.4	0.1	95	33	5.5	1.3	0.8
grlsOWFES8PP	Female	Suburban	IntactFemale	Intact	6	Negative	3.5	0.2	84	34	5.6	0.8	1
grlsHZFJDBB	Male	Suburban	NeuteredMale	Neutered	13	Negative	3.8	0.2	96	37	5.6	1.3	1
grlsOWCSHMYY	Male	Rural	NeuteredMale	Neutered	20	Positive	3.4	0.2	92	35	6	1.2	0.9
grlsP0XFO2EE	Male	Rural	NeuteredMale	Neutered	7	Negative	3.7	0.1	106	30	5.9	1.9	1.2
grlsLXIGOT44	Male	Suburban	IntactMale	Intact	10	Negative	3.8	0.2	95	32	6.2	1.9	1.2
grlsMQM8JPPP	Female	Urban	IntactFemale	Intact	10	Negative	3.8	0.2	87	35	6.1	1.8	1.1
grlsTP9TT4NN	Male	Urban	IntactMale	Intact	14	Negative	3.6	0.2	96	34	5.8	1.5	1.1
grls7DZ7OJBB	Male	Rural	NeuteredMale	Neutered	19	Negative	3.5	0.2	78	35	6.1	1.4	1
grls43MMLM88	Female	Urban	NeuteredFemale	Neutered	12	Negative	3.8	0.1	106	35	6.2	1.7	1
grls3LNZCJ77	Male	Rural	IntactMale	Intact	7	Negative	3.7	0.2	97	30	5.9	1.6	1.1
grlsML4B00QQ	Female	Suburban	IntactFemale	Intact	8	Negative	3.8	0.1	104	35	5.7	1.6	0.9
grlsHFAQ2VV	Male	Rural	IntactMale	Intact	15	Negative	3.7	0.1	110	36	6.4	1.9	0.8
grls4E3UX6YY	Male	Suburban	NeuteredMale	Neutered	19	Negative	3.6	0.2	85	33	6	1.6	1.1
grlsU8WU81SS	Female	Suburban	IntactFemale	Intact	8	Negative	3.7	0.1	127	31	5.8	1.4	1.1
grlsL8SOU6CC	Male	Suburban	IntactMale	Intact	21	Negative	3.6	0.2	118	36	5.8	2	1
grlsO9O3O866	Male	Suburban	NeuteredMale	Neutered	25	Negative	3.4	0.2	94	35	6.1	2.3	0.9
grlsSI5C80NN	Female	Rural	NeuteredFemale	Neutered	15	Negative	3.5	0.2	94	32	5.5	1.7	1.1
grlsP90RNOJJ	Female	Suburban	NeuteredFemale	Neutered	25	Negative	3.7	0.2	91	33	6.4	1.2	1
grlsWBV248AA	Female	Suburban	IntactFemale	Intact	24	Negative	3.7	0.2	92	36	6.4	1.8	0.9
grls9GMRJACC	Female	Rural	IntactFemale	Intact	23	Negative	3.5	0.3	89	33	6	1.8	1
grlsJEYTK7OO	Female	Rural	IntactFemale	Intact	12	Negative	3.7	0.3	95	35	6.2	1.6	1
grlsJ9D617PP	Female	Suburban	IntactFemale	Intact	10	Negative	3.8	0.2	96	35	6	1.9	0.9
grlsHXFOXYTT	Female	Suburban	IntactFemale	Intact	6	Negative	3.1	0.2	104	38	4.8	1.7	0.8
grlsHJDFNY99	Male	Suburban	IntactMale	Intact	6	Negative	3.5	0.2	103	34	5.4	1.5	0.8
grls6FX6E7KK	Male	Rural	IntactMale	Intact	6	Negative	3.6	0.1	87	30	5.9	1.6	0.8
grls4MF6MXX	Female	Rural	IntactFemale	Intact	21	Negative	3.7	0.2	98	34	6.4	2.6	1
grlsKM12EY11	Female	Suburban	NeuteredFemale	Neutered	8	Negative	3.6	0.2	85	33	5.9	1.4	1.1
grlsKTJLCH99	Male	Suburban	NeuteredMale	Neutered	7	Negative	3.7	0.2	101	35	6.3	1.8	1
grls0PXYZ6BB	Male	Urban	IntactMale	Intact	15	Negative	3.8	0.2	94	36	6.3	1.5	1
grlsR1LFJ077	Female	Rural	IntactFemale	Intact	6	Negative	3.4	0.2	101	37	5.6	2.4	0.8
grlsVCVG4GHH	Female	Rural	IntactFemale	Intact	25	Negative	3.6	0.2	102	31	6	2.2	1.1
grlsJZ0JUUII	Female	Suburban	NeuteredFemale	Neutered	18	Negative	3.5	0.2	83	33	6	2	0.9
grls336WNISS	Female	Suburban	IntactFemale	Intact	14	Negative	3.5	0.2	86	35	5.8	1.7	1.1
grlsX1Q3RTUU	Male	Rural	IntactMale	Intact	13	Positive	3.5	0.2	92	32	6.4	0.8	1.3
grls68PRDIRR	Male	Urban	IntactMale	Intact	10	Negative	3.3	0.1	78	34	5.8	1.1	0.8
grlsPO60V0HH	Female	Rural	IntactFemale	Intact	6	Positive	3.7	0.1	105	35	5.7	2.3	1
grls6G37VK44	Male	Rural	IntactMale	Intact	16	Negative	3.7	0.2	88	36	6.3	1.6	1.1
grls2ZXMTB66	Male	Suburban	NeuteredMale	Neutered	18	Negative	3.4	0.2	90	33	5.7	2.3	1.1
grlsC223U4UU	Male	Suburban	NeuteredMale	Neutered	14	Negative	3.6	0.2	84	33	6.2	1.9	1.4
grlsDZJPVGJJ	Male	Suburban	IntactMale	Intact	11	Negative	3.7	0.2	102	34	6	2.2	1
grlsCIKG01XX	Female	Rural	IntactFemale	Intact	21	Negative	3.7	0.1	93	33	6.2	1.9	1.1
grlsGYD8YY55	Male	Rural	IntactMale	Intact	25	Negative	3.7	0.1	109	34	6.5	0.6	1.1
grlsXIZKQHH	Female	Rural	IntactFemale	Intact	22	Negative	3.7	0.1	87	37	6.2	1.4	0.8
grls5MTLQQPP	Male	Rural	IntactMale	Intact	22	Negative	3.6	0.2	93	34	6.5	1.7	0.9
grlsCP1HGMJJ	Male	Rural	NeuteredMale	Neutered	23	Negative	3.4	0.2	79	29	6.4	1.8	1.2
grlsMX63K0SS	Female	Suburban	IntactFemale	Intact	13	Negative	3.8	0.1	101	39	6.1	2.1	1
grlsZPEBWWNN	Male	Rural	IntactMale	Intact	22	Negative	3.8	0.2	88	32	6.5	0.5	1
grlsESPFWVBB	Male	Urban	IntactMale	Intact	9	Negative	4	0.2	79	35	6.2	1.2	1
grlsYDEDGCXX	Female	Urban	NeuteredFemale	Neutered	12	Negative	3.3	0.2	87	33	5.8	2	0.9
grlsRCOJH033	Female	Urban	IntactFemale	Intact	6	Negative	3.6	0.1	130	40	5.8	3.1	0.9
grlsXGDRUCVV	Male	Suburban	IntactMale	Intact	7	Negative	3.4	0.1	107	32	5.7	1.3	1
grlsH1QJM00	Male	Rural	IntactMale	Intact	10	Negative	3.6	0.2	99	35	6.1	1.6	1.1
grls0HJ94YAA	Female	Suburban	IntactFemale	Intact	17	Negative	3.4	0.1	95	33	5.7	0.8	1
grlsJ87BQ1JJ	Female	Rural	NeuteredFemale	Neutered	22	Negative	3.6	0.2	84	31	6.2	1.3	1.1
grlsP6EXKJ55	Female	Urban	IntactFemale	Intact	7	Negative	3.6	0.2	94	33	5.5	1.9	1.2
grlsJE4JG3OO	Female	Urban	IntactFemale	Intact	7	Negative	3.7	0.2	91	32	5.9	2.1	0.8
grlsJR9FJ7OO	Male	Suburban	NeuteredMale	Neutered	23	Negative	4.1	0.2	91	35	6.9	1.6	1
grlsPQW4W8CC	Female	Rural	NeuteredFemale	Neutered	11	Negative	3.5	0.1	93	39	5.6	2.1	0.9
grlsZ34975II	Female	Rural	IntactFemale	Intact	17	Negative	4	0.4	75	34	6.6	2.5	1.1
grlsUAWU14KK	Female	Suburban	IntactFemale	Intact	17	Negative	3.8	0.2	88	35	6.2	1.6	0.9
grls6OKXQU44	Male	Suburban	IntactMale	Intact	7	Negative	3.6	0.1	75	33	6.2	1.1	0.7
grls2Y64A1ZZ	Female	Suburban	NeuteredFemale	Neutered	22	Negative	3.6	0.2	84	34	5.9	1.7	0.9
grls7PGZ1RNN	Female	Rural	IntactFemale	Intact	12	Negative	3.8	0.2	78	36	6.6	2.2	0.8
grls68OB35EE	Male	Rural	IntactMale	Intact	7	Negative	3.6	0.2	100	32	6.1	1.5	0.9
grlsI177HBBB	Female	Suburban	IntactFemale	Intact	7	Negative	3.6	0.1	93	30	5.6	2.6	0.7
grls7R3QE5JJ	Male	Urban	IntactMale	Intact	8	Negative	3.7	0.1	86	34	5.7	1.1	0.8
grlsCR9BWCVV	Female	Suburban	NeuteredFemale	Neutered	19	Negative	3.8	0.2	103	36	6.2	2	1.1
grlsQ3H96F99	Male	Rural	NeuteredMale	Neutered	18	Negative	3.8	0.2	86	35	6.3	1.9	1.2
grlsDZ82BBB	Female	Rural	IntactFemale	Intact	18	Negative	3.5	0.1	90	32	5.8	1.1	0.7
grlsPYUC6ZTT	Male	Suburban	NeuteredMale	Neutered	22	Negative	3.7	0.2	84	32	6.2	1.7	0.9
grlsB4GNNEMM	Male	Rural	IntactMale	Intact	12	Negative	3.7	0.2	86	34	6.3	1.8	1.2
grls5KRMWDUU	Female	Suburban	IntactFemale	Intact	25	Negative	3.8	0.2	110	33	6.7	0.8	0.5
grls2RWXEJ	Female	Rural	NeuteredFemale	Neutered	16	Negative	3.5	0.2	82	34	5.9	0.5	0.8
grlsNQJFUC77	Male	Suburban	NeuteredMale	Neutered	8	Positive	3.6	0.2	94	32	5.8	2.2	0.8
grlsQB0MYGVV	Female	Rural	NeuteredFemale	Neutered	23	Negative	3.8	0.2	91	34	6.4	1	0.9
grlsAQOKMLFF	Male	Suburban	IntactMale	Intact	9	Negative	3.8	0.2	92	37	6.1	1.9	1
grlsJXNRRRLL	Male	Suburban	IntactMale	Intact	14	Negative	4	0.2	100	36	6.5	1.3	1
grls8PLFYEJJ	Female	Rural	NeuteredFemale	Neutered	8	Negative	3.5	0.2	94	34	5.6	1.8	1.1
grlsLGENKT99	Male	Rural	IntactMale	Intact	23	Negative	3.9	0.2	96	33	6.4	1.3	1
grls51O6KEXX	Female	Rural	NeuteredFemale	Neutered	6	Negative	3.2	0.1	109	35	5.5	1.8	0.9
grls3BH9HUCC	Female	Suburban	NeuteredFemale	Neutered	23	Negative	3.7	0.1	111	41	6.1	2.9	1
grlsUKMB15HH	Female	Suburban	IntactFemale	Intact	9	Negative	3.8	0.2	85	30	6.4	1.9	1
grls2WLM3RII	Male	Suburban	NeuteredMale	Neutered	12	Negative	3.6	0.2	104	34	5.9	1.7	1
grlsF0YBE88	Female	Suburban	NeuteredFemale	Neutered	18	Negative	3.6	0.2	93	33	6	1.3	1
grlsS1MBLX	Female	Suburban	IntactFemale	Intact	15	Negative	3.6	0.2	89	33	5.9	2	0.9
grls1T0UJ7BB	Female	Suburban	NeuteredFemale	Neutered	27	Negative	3.6	0.2	90	33	6.2	1.8	1.2
grls2PHOS9FF	Male	Suburban	IntactMale	Intact	7	Negative	3.7	0.2	91	32	6	1.9	0.8
grlsE66FLHH	Female	Suburban	NeuteredFemale	Neutered	25	Negative	3.6	0.3	83	36	6.2	1.6	1
grlsKC9OFFBB	Male	Rural	NeuteredMale	Neutered	10	Negative	3.4	0.2	102	33	5.7	1.8	0.8
grlsFVH2VFOO	Female	Rural	IntactFemale	Intact	7	Negative	2.8	0.2	90	32	5.3	1.5	0.8
grlsZ7XH7B66	Female	Rural	IntactFemale	Intact	24	Positive	3.3	0.1	103	37	6.8	2.3	0.8
grlsQHD1888	Female	Suburban	NeuteredFemale	Neutered	13	Negative	3.8	0.2	91	33	5.8	1.6	0.7
grlsHTKHH0CC	Male	Suburban	NeuteredMale	Neutered	13	Negative	3.8	0.2	90	33	6	2.1	1.1
grlsDN0KY22	Female	Rural	IntactFemale	Intact	11	Negative	3.7	0.3	104	32	6	2.4	0.9
grlsYSYXJN00	Male	Suburban	IntactMale	Intact	22	Negative	3.7	0.1	76	31	6.1	1.9	0.8
grls5R6O5YQQ	Male	Suburban	NeuteredMale	Neutered	29	Negative	3.8	0.3	87	36	6	1.5	0.9
grls61OSN6II	Male	Suburban	IntactMale	Intact	7	Negative	3.3	0.1	100	32	5.5	1.5	0.9
grlsZVMB3999	Male	Suburban	IntactMale	Intact	7	Negative	3.5	0.2	95	34	5.6	1.1	1
grlsD6YYECTT	Female	Suburban	NeuteredFemale	Neutered	22	Negative	3.6	0.2	84	32	6.2	1.2	1.2
grlsHU8C0ENN	Male	Rural	NeuteredMale	Neutered	15	Negative	3.6	0.2	94	32	6	1.5	0.8
grlsWE2URWMM	Female	Rural	IntactFemale	Intact	17	Negative	3.8	0.2	88	32	5.9	1.8	0.9
grlsECY6GTPP	Female	Suburban	IntactFemale	Intact	6	Negative	3.4	0.1	100	33	5.9	3.1	1
grlsSIUOU188	Male	Suburban	IntactMale	Intact	10	Negative	4	0.1	119	31	6.7	1	1.1
grlsX3RHMZXX	Female	Suburban	NeuteredFemale	Neutered	10	Negative	3.8	0.2	94	34	6.1	2.1	0.9
grlsBGW203YY	Male	Suburban	NeuteredMale	Neutered	26	Negative	3.5	0.2	98	33	6.1	2	1.2
grls6RRHX4TT	Female	Suburban	IntactFemale	Intact	16	Negative	3.8	0.1	96	32	6.1	1.4	1
grlsNJ3YMTMM	Male	Suburban	IntactMale	Intact	21	Negative	4	0.2	80	35	6.5	2	1.2
grls6225DWII	Female	Suburban	IntactFemale	Intact	12	Negative	3.9	0.2	114	38	5.9	2.3	1
grls24RHMB77	Male	Suburban	NeuteredMale	Neutered	19	Negative	3.4	0.2	93	33	5.9	0.8	1.1
grlsFLW1MFII	Female	Rural	IntactFemale	Intact	22	Negative	3.5	0.3	91	34	5.9	1.5	0.9
grlsWC1EM55	Female	Suburban	IntactFemale	Intact	15	Negative	3.5	0.2	95	33	6.1	1.4	0.9
grls9OQ73NSS	Male	Suburban	IntactMale	Intact	12	Negative	3.7	0.2	90	34	5.9	2.1	0.9
grlsE63P8INN	Male	Rural	IntactMale	Intact	9	Negative	3.7	0.2	95	31	5.7	1.1	0.9
grlsA6H4Q3RR	Male	Suburban	IntactMale	Intact	9	Positive	3.3	0.2	90	31	5.3	1.6	0.9
grlsSGMC3CC	Female	Suburban	IntactFemale	Intact	20	Positive	3.5	0.2	97	33	5.4	1.3	1
grls3ABT155	Female	Rural	IntactFemale	Intact	6	Negative	3.6	0.2	95	31	5.3	1.2	0.8
grlsMGDDQF00	Female	Suburban	IntactFemale	Intact	7	Negative	3.4	0.2	95	34	5.9	1.7	0.9
grls8PUQHOCC	Male	Rural	IntactMale	Intact	23	Positive	4	0.2	106	36	6.3	2.2	1.1
grlsQG4TPYII	Male	Suburban	IntactMale	Intact	11	Positive	3.8	0.2	93	34	6.1	1.8	1
grlsF2IBC5	Male	Suburban	IntactMale	Intact	16	Negative	4.2	0.2	95	34	6.4	2.4	1.1
grls053MV8EE	Male	Rural	IntactMale	Intact	21	Negative	3.4	0.1	106	31	6.8	NA	0.8
grlsZ941ZF66	Male	Rural	IntactMale	Intact	24	Negative	3.7	0.3	81	35	6	1	1
grlsFZ8E7JJ	Female	Suburban	IntactFemale	Intact	17	Negative	3.7	0.2	97	32	6	2.4	1.1
grls3HLLJM00	Male	Suburban	IntactMale	Intact	13	Positive	3.7	0.2	99	34	6	2.2	1.1
grlsIXNMCD33	Male	Rural	IntactMale	Intact	24	Positive	3.7	0.3	92	35	6.2	1.2	0.9
grlsVERNOQ77	Male	Suburban	IntactMale	Intact	10	Negative	3.7	0.3	94	33	5.9	2	1.1
grlsW9HGMLTT	Female	Suburban	NeuteredFemale	Neutered	14	Negative	3.5	0.2	98	33	5.8	1.7	1
grlsANIV6XAA	Male	Rural	IntactMale	Intact	6	Negative	3.5	0.1	103	31	5.7	1.2	0.7
grlsBO29BWSS	Female	Rural	IntactFemale	Intact	6	Negative	3.5	0.1	104	32	5.4	1.4	0.7
grlsW6IV4SUU	Male	Suburban	IntactMale	Intact	24	Negative	3.7	0.2	95	39	6.3	1.4	0.8
grlsH1LIKY88	Female	Rural	IntactFemale	Intact	9	Negative	3.6	0.2	106	35	5.6	1.9	0.8
grlsCH06411	Male	Rural	IntactMale	Intact	16	Negative	3.8	0.2	96	33	6.2	1.8	1.1
grlsW20FSBVV	Female	Rural	IntactFemale	Intact	16	Negative	3.8	0.3	103	32	6.1	1.7	1.2
grlsVXJUMDTT	Female	Suburban	IntactFemale	Intact	6	Negative	3.4	0.1	108	34	5.7	2.9	0.8
grlsU8TSK5XX	Male	Suburban	IntactMale	Intact	20	Negative	3.8	0.2	83	34	6.7	1.7	0.8
grlsPJGEUQSS	Female	Urban	NeuteredFemale	Neutered	23	Negative	3.3	0.2	77	35	5.7	1.5	1.2
grlsKLPG3NQQ	Male	Urban	NeuteredMale	Neutered	11	Negative	3.5	0.1	88	33	6	1.1	1
grlsAWPFNEXX	Male	Suburban	IntactMale	Intact	10	Negative	3.8	0.2	104	33	6.5	2.1	1.2
grls03MTKHLL	Female	Suburban	NeuteredFemale	Neutered	10	Negative	3.5	0.2	95	33	5.8	1.2	1
grlsNFKUM6GG	Male	Suburban	NeuteredMale	Neutered	27	Negative	3.7	0.2	87	34	6.4	0.9	1.1
grls92EJH7II	Male	Suburban	IntactMale	Intact	22	Negative	3.6	0.3	99	34	5.8	2.1	1
grlsR4TIP1EE	Male	Rural	IntactMale	Intact	16	Negative	3.6	0.2	89	36	5.8	2.7	1.3
grlsQRKU7TOO	Female	Suburban	NeuteredFemale	Neutered	16	Negative	3.7	0.2	100	33	6.1	2.4	1
grlsKSLZ3V77	Female	Rural	IntactFemale	Intact	16	Negative	3.5	0.2	88	34	6.1	2.7	1.2
grlsL236FZEE	Male	Rural	IntactMale	Intact	16	Negative	3.7	0.2	84	34	6.2	2.3	1.1
grlsTGTS90YY	Male	Urban	NeuteredMale	Neutered	6	Negative	3.2	0.2	89	29	5.6	1.4	0.9
grls21FVKE55	Female	Suburban	IntactFemale	Intact	6	Negative	3.4	0.1	103	35	5.5	3.4	0.9
grls9GSIT1NN	Male	Rural	NeuteredMale	Neutered	16	Negative	3.4	0.2	113	34	5.9	2.8	1.4
grlsK9NCFGFF	Female	Rural	IntactFemale	Intact	16	Negative	3.5	0.3	94	35	5.9	2.2	1.1
grls8G7GBZ88	Female	Suburban	NeuteredFemale	Neutered	6	Negative	3.3	0.1	94	32	5.4	2.1	1.1
grls7EQ7E0EE	Male	Rural	NeuteredMale	Neutered	23	Positive	3.8	0.2	6	29	6.4	1.9	1.3
grlsJQIU7SQQ	Female	Suburban	IntactFemale	Intact	23	Negative	3.6	0.3	81	30	6.5	2.5	0.9
grlsMCWWZIVV	Male	Suburban	IntactMale	Intact	6	Negative	3.4	0.1	122	33	5.3	1.3	0.8
grlsFSBDGO11	Male	Suburban	IntactMale	Intact	6	Negative	3.6	0.1	113	32	5.4	2	0.8
grlsIU7GFUBB	Female	Suburban	NeuteredFemale	Neutered	18	Negative	3.5	0.3	87	36	5.7	1.1	1.2
grls7LGGK899	Male	Urban	NeuteredMale	Neutered	22	Negative	3.4	0.2	111	36	5.7	1.8	0.7
grls1VS4BJHH	Male	Suburban	IntactMale	Intact	7	Negative	3.7	0.1	97	33	5.8	1.5	0.8
grlsKGJ5C7DD	Male	Suburban	NeuteredMale	Neutered	11	Negative	3.8	0.2	99	35	5.8	2	1.1
grlsJXT6SU11	Female	Urban	NeuteredFemale	Neutered	23	Negative	3.8	0.2	101	32	6.3	1.5	1.3
grlsVCM4OI66	Female	Suburban	IntactFemale	Intact	22	Negative	3.9	0.2	99	37	6.5	1.6	1
grls405NWMQQ	Male	Rural	IntactMale	Intact	22	Negative	3.5	0.2	97	31	6	1.6	1
grls0TAMSHFF	Male	Rural	IntactMale	Intact	17	Negative	3.7	0.2	84	34	6.7	1	1
grls9INU92LL	Female	Suburban	NeuteredFemale	Neutered	28	Negative	3.7	0.3	97	35	6.3	1.9	1
grlsVN8SZRSS	Male	Suburban	IntactMale	Intact	16	Negative	4	0.3	89	31	6.5	1.2	0.9
grls5AQUAWSS	Male	Suburban	IntactMale	Intact	24	Negative	3.4	0.2	90	33	6.3	1.4	0.9
grlsB375YEHH	Male	Rural	IntactMale	Intact	10	Negative	3.7	0.1	95	34	6.2	1.1	0.9
grls9L1PTG00	Female	Suburban	IntactFemale	Intact	10	Negative	3.7	0.3	109	36	5.7	2	0.9
grlsFMTL4P77	Female	Suburban	IntactFemale	Intact	14	Negative	3.9	0.2	93	33	6.4	1.8	0.8
grls41067500	Male	Suburban	IntactMale	Intact	6	Negative	3.5	0.1	108	31	5.7	1.4	0.7
grlsQE71H133	Female	Suburban	IntactFemale	Intact	24	Negative	3.6	0.2	95	34	6	2.2	1.1
grls68EFHT77	Female	Suburban	NeuteredFemale	Neutered	23	Negative	3.6	0.1	108	35	6.1	2.8	0.9
grlsSAMJ5IXX	Male	Suburban	IntactMale	Intact	6	Negative	3.4	0.2	100	32	5.4	2.1	0.8
grlsRPXH2X88	Male	Suburban	IntactMale	Intact	8	Negative	4.1	0.2	104	35	6.2	2.1	0.8
grls9XR11V66	Male	Rural	IntactMale	Intact	7	Negative	3.6	0.1	94	32	5.9	1.3	0.9
grlsH2NY21KK	Male	Suburban	IntactMale	Intact	17	Negative	3.8	0.2	101	38	5.9	2.1	0.8
grls9DKH3N88	Male	Rural	IntactMale	Intact	7	Negative	3.5	0.1	97	32	5.7	2.9	0.8
grlsXSX19FGG	Male	Suburban	NeuteredMale	Neutered	18	Negative	3.7	0.2	93	37	5.7	1	0.9
grls51YUIQ66	Female	Suburban	NeuteredFemale	Neutered	24	Negative	3.9	0.3	91	35	6.1	1.5	1.1
grls8M4HB3BB	Male	Suburban	NeuteredMale	Neutered	15	Negative	3.5	0.2	73	34	5.9	1.2	0.9
grlsI78BAZ77	Female	Suburban	IntactFemale	Intact	9	Negative	3.9	0.2	105	36	5.8	1.2	0.9
grlsR0384BJJ	Male	Suburban	IntactMale	Intact	11	Negative	3.6	0.2	96	31	6.3	1.1	1.2
grls49TGWMEE	Male	Suburban	IntactMale	Intact	13	Negative	3.6	0.2	93	32	6.1	0.9	1.3
grls8TUR3477	Male	Suburban	IntactMale	Intact	8	Negative	2.8	0.2	86	31	5.3	2.4	1.1
grlsWI9XHNGG	Male	Suburban	NeuteredMale	Neutered	6	Negative	3.8	0.1	99	33	5.9	2.5	0.9
grlsW4DN9NLL	Male	Rural	IntactMale	Intact	8	Negative	3.8	0.2	83	33	6	1.8	1.1
grls8QSN40NN	Female	Rural	NeuteredFemale	Neutered	18	Negative	3.8	0.1	106	34	6.3	1	0.9
grls8K0MPJ77	Male	Rural	IntactMale	Intact	6	Negative	3.6	0.1	100	31	5.6	0.7	0.8
grls4QLTUUDD	Female	Rural	IntactFemale	Intact	10	Negative	3.7	0.3	83	30	6.1	2.2	0.9
grlsSIHXOLII	Female	Suburban	IntactFemale	Intact	7	Negative	3.6	0.2	101	34	5.3	2.3	0.9
grlsL7E2G6QQ	Male	Urban	NeuteredMale	Neutered	18	Negative	3.7	0.2	106	38	6.1	1.8	1
grlsFB7BYDXX	Male	Rural	NeuteredMale	Neutered	24	Negative	3.9	0.2	90	32	6.5	1.2	1.1
grlsBE58TRUU	Female	Rural	IntactFemale	Intact	11	Positive	3.9	0.3	98	32	6.4	1.7	1.2
grls8T8GJ1HH	Female	Suburban	IntactFemale	Intact	11	Negative	3.7	0.2	94	31	5.7	2.6	1
grlsUGM42X00	Female	Suburban	IntactFemale	Intact	13	Negative	3.6	0.2	68	34	5.6	1.5	0.9
grlsFR0X5ZZ	Male	Suburban	IntactMale	Intact	16	Negative	3.9	0.2	72	30	6.6	1.5	1
grls2D58M5PP	Female	Suburban	NeuteredFemale	Neutered	21	Negative	3.9	0.3	84	37	6.3	2.6	1
grlsLMEPJC99	Female	Suburban	IntactFemale	Intact	23	Negative	4.1	0.3	89	36	6.3	1.9	1
grlsW9VLDHDD	Male	Urban	IntactMale	Intact	12	Negative	3.7	0.3	88	33	5.5	0.9	1.1
grls7831P9BB	Male	Rural	IntactMale	Intact	20	Negative	3.7	0.2	98	31	6.3	1.1	1
grlsD7WKWN99	Female	Suburban	NeuteredFemale	Neutered	17	Negative	3.6	0.2	89	34	5.8	2.4	1.3
grls7QR8H733	Male	Suburban	IntactMale	Intact	18	Negative	3.8	0.2	101	32	6.2	1.1	1.1
grlsS7Y0MC88	Female	Rural	NeuteredFemale	Neutered	13	Negative	3.8	0.3	94	35	6	1.7	0.7
grls1R5W1DNN	Male	Suburban	NeuteredMale	Neutered	13	Negative	4	0.3	86	35	6.2	1.9	1.2
grlsDEMKZM88	Female	Suburban	NeuteredFemale	Neutered	13	Negative	3.9	0.3	104	37	6.1	2.3	1
grls3F95H0TT	Female	Suburban	IntactFemale	Intact	11	Negative	3.6	0.2	101	34	5.5	1.7	1
grlsOQ65UN	Male	Rural	IntactMale	Intact	8	Negative	3.9	0.2	113	33	5.8	2.2	0.8
grls7EG892QQ	Female	Suburban	IntactFemale	Intact	7	Negative	3.6	0.3	105	34	5.5	1	0.8
grlsI426LMZZ	Male	Suburban	IntactMale	Intact	16	Negative	3.5	0.2	69	37	6.6	2.4	1.1
grlsR4L8NPTT	Male	Rural	IntactMale	Intact	18	Negative	3.5	0.2	109	35	5.5	1.8	1.1
grlsRAZK3D88	Male	Suburban	NeuteredMale	Neutered	22	Negative	3.8	0.2	100	35	6.6	1.6	1.1
grlsNKM3EIZZ	Male	Suburban	IntactMale	Intact	16	Negative	3.9	0.2	93	38	6.6	1.8	1.3
grlsXRKVV33	Male	Suburban	IntactMale	Intact	8	Negative	3.9	0.1	84	31	6	1.7	0.8
grlsC9MP35PP	Female	Suburban	NeuteredFemale	Neutered	12	Negative	3.5	0.3	84	35	5.8	1.9	1.2
grls16CFUCUU	Female	Rural	IntactFemale	Intact	23	Negative	3.5	0.2	111	30	6.2	1.9	1
grlsZRG6Q0TT	Male	Suburban	NeuteredMale	Neutered	15	Negative	3.6	0.2	94	31	6.1	1.3	0.9
grlsCMPJ122	Male	Suburban	IntactMale	Intact	13	Negative	3.8	0.2	101	32	6	1.7	1.1
grlsHG8T2KPP	Male	Suburban	NeuteredMale	Neutered	27	Negative	3.5	0.2	76	29	6.2	1.3	1
grls1X8STWLL	Female	Suburban	NeuteredFemale	Neutered	14	Negative	3.6	0.2	96	32	6.1	1.4	0.9
grlsDBAQYDVV	Male	Suburban	NeuteredMale	Neutered	13	Negative	4	0.3	88	34	6.3	2.8	1
grlsY17QWFEE	Female	Urban	NeuteredFemale	Neutered	22	Negative	3.6	0.2	110	35	5.9	2	0.8
grls6KJTTEWW	Female	Suburban	IntactFemale	Intact	6	Positive	3.6	0.2	102	32	5.6	2.1	1
grlsT9U2Q	Male	Rural	IntactMale	Intact	13	Negative	3.6	0.2	83	34	6.2	1.1	1.1
grls445JZMM	Female	Suburban	NeuteredFemale	Neutered	8	Negative	3.7	0.2	99	34	5.8	1.7	0.9
grlsH6W309DD	Female	Suburban	NeuteredFemale	Neutered	14	Negative	3.5	0.2	98	33	6	1.3	1
grlsTE8Q40BB	Male	Urban	NeuteredMale	Neutered	21	Negative	3.7	0.2	84	37	6.1	1.1	1.1
grlsP2LPL7DD	Male	Rural	IntactMale	Intact	6	Positive	3.4	0.2	97	34	5.6	1.6	0.8
grls8IS21DOO	Male	Suburban	IntactMale	Intact	11	Negative	3.6	0.2	92	35	6	1.3	1.1
grlsP4R4TKTT	Female	Suburban	NeuteredFemale	Neutered	7	Negative	3.7	0.2	98	35	5.6	2	0.9
grlsRHCMP4VV	Female	Suburban	NeuteredFemale	Neutered	11	Negative	3.5	0.2	104	36	5.4	1.3	1.2
grlsB136UFBB	Male	Urban	NeuteredMale	Neutered	24	Negative	3.6	0.3	99	34	6.2	2.1	1
grlsXPN47Y33	Female	Suburban	IntactFemale	Intact	15	Negative	3.8	0.2	97	33	6.6	2.1	0.9
grlsVZFQZGBB	Male	Suburban	IntactMale	Intact	7	Negative	3.8	0.2	99	32	5.8	2.2	1
grlsQUXWQL66	Male	Suburban	IntactMale	Intact	24	Negative	3.8	0.3	80	35	6.3	1.4	1.1
grlsFIWHLRWW	Male	Suburban	NeuteredMale	Neutered	11	Negative	4	0.3	92	35	6.5	2	1
grlsY3XUGPQQ	Female	Urban	IntactFemale	Intact	16	Negative	3.8	0.2	80	34	6	2.1	1.3
grlsQA8MW6HH	Male	Suburban	IntactMale	Intact	18	Negative	3.7	0.1	99	35	6.4	1.8	1.1
grlsCWCLK22	Female	Suburban	NeuteredFemale	Neutered	13	Negative	3.5	0.2	97	35	6.2	2.1	1.1
grlsXRY0POWW	Male	Suburban	NeuteredMale	Neutered	23	Negative	3.5	0.3	88	31	5.9	1.6	1.1
grlsKY2U62AA	Male	Urban	IntactMale	Intact	12	Negative	3.7	0.2	102	34	6	1.4	1
grlsIB8ZCI66	Male	Rural	IntactMale	Intact	23	Negative	3.7	0.1	108	31	5.7	1.4	0.9
grls2J2QFTTT	Male	Suburban	IntactMale	Intact	11	Negative	3.8	0.2	100	33	6	1.2	0.9
grlsXMDSVDHH	Male	Urban	IntactMale	Intact	7	Negative	3.7	0.2	95	33	5.9	1.9	0.9
grlsLCIJR3RR	Male	Urban	NeuteredMale	Neutered	9	Negative	3.7	0.2	97	31	5.7	1.5	0.9
grlsHE03MPRR	Female	Rural	IntactFemale	Intact	12	Negative	3.7	0.1	95	34	5.6	2	1
grls3HHDXHWW	Male	Urban	NeuteredMale	Neutered	18	Negative	3.8	0.2	89	34	6.4	2.4	1
grls45ZNH300	Male	Suburban	IntactMale	Intact	15	Negative	3.4	0.2	90	31	5.4	1.7	1
grls7O56EF66	Male	Suburban	IntactMale	Intact	16	Negative	3.9	0.2	104	32	6.1	2.2	0.8
grlsIPOJG8FF	Male	Suburban	NeuteredMale	Neutered	14	Negative	3.8	0.3	95	34	6.1	1.5	1.2
grlsXPJ449HH	Female	Suburban	NeuteredFemale	Neutered	7	Negative	3.3	0.2	128	34	5.6	1.5	0.9
grlsQI3H2H77	Male	Suburban	NeuteredMale	Neutered	25	Negative	3.9	0.2	92	35	6.6	1.7	1.1
grlsCQ3RPWKK	Male	Suburban	IntactMale	Intact	10	Negative	3.9	0.2	115	38	6.1	1	1
grlsXI5Q71FF	Female	Rural	IntactFemale	Intact	21	Negative	3.6	0.2	95	32	5.8	1.8	1
grlsG6EFT66	Female	Suburban	NeuteredFemale	Neutered	7	Negative	3.7	0.2	90	34	5.8	1.4	0.8
grls35KUFL66	Male	Urban	NeuteredMale	Neutered	17	Negative	3.5	0.2	97	31	5.9	1.9	0.9
grls170XXJZZ	Male	Rural	IntactMale	Intact	9	Negative	3.6	0.2	99	32	5.7	1.6	1
grlsC9B96YUU	Male	Suburban	NeuteredMale	Neutered	10	Negative	3.4	0.2	86	31	5.6	2.3	1
grls8X3GO5QQ	Male	Suburban	IntactMale	Intact	24	Negative	3.7	0.2	87	36	6.1	1.1	0.8
grlsCK4B7LSS	Male	Urban	NeuteredMale	Neutered	23	Negative	4	0.3	90	38	6.3	1.1	0.9
grlsQZAMFHKK	Female	Suburban	IntactFemale	Intact	13	Negative	3.9	0.3	87	35	6.1	1.5	0.9
grlsE9RSSF44	Female	Rural	IntactFemale	Intact	24	Negative	4.1	0.2	91	39	6.7	2.7	1
grlsYI8VNVWW	Male	Rural	NeuteredMale	Neutered	20	Negative	3.6	0.2	91	33	5.9	1.6	1.1
grlsQNO7REWW	Male	Rural	IntactMale	Intact	18	Positive	3.7	0.3	86	33	6.3	1	1
grlsZUCGUQHH	Female	Suburban	IntactFemale	Intact	24	Negative	3.6	0.2	98	35	5.9	2.4	1.1
grls0D8TYTHH	Female	Urban	IntactFemale	Intact	9	Positive	3.9	0.3	97	33	5.8	1.9	1
grls1M4SL0EE	Female	Suburban	NeuteredFemale	Neutered	12	Negative	3.7	0.2	87	33	6.2	2.4	0.9
grlsHLSFNYOO	Male	Suburban	IntactMale	Intact	12	Negative	3.7	0.2	96	31	6.3	1.5	0.8
grlsYPP94SII	Male	Rural	NeuteredMale	Neutered	21	Negative	3.4	0.2	93	30	5.8	1.6	0.9
grlsSD91L8VV	Female	Suburban	IntactFemale	Intact	7	Negative	3.5	0.2	108	33	5.8	1.7	1
grlsSYG7XR99	Male	Suburban	NeuteredMale	Neutered	8	Negative	3.2	0.1	86	31	5.8	1.6	0.9
grlsRXEQPLQQ	Male	Suburban	IntactMale	Intact	10	Positive	3.8	0.1	102	36	6.1	1.2	0.7
grlsDIJ7PCCC	Male	Rural	IntactMale	Intact	20	Negative	3.8	0.2	108	34	6.1	2.1	1.1
grlsSCM2C99	Female	Suburban	NeuteredFemale	Neutered	23	Negative	3.8	0.2	100	33	6.4	1.8	1.2
grls5URG9JGG	Male	Suburban	NeuteredMale	Neutered	24	Negative	3.7	0.3	77	32	6.5	1.5	1.2
grlsFBBILSXX	Female	Suburban	NeuteredFemale	Neutered	22	Negative	3.6	0.2	93	32	5.8	1.9	1.1
grls31F8JJGG	Female	Rural	IntactFemale	Intact	20	Negative	3.6	0.2	103	33	5.9	1.7	1.1
grls80GOJXFF	Male	Suburban	IntactMale	Intact	9	Negative	3.7	0.2	101	30	5.9	1.2	0.9
grlsU4RTY4CC	Female	Suburban	NeuteredFemale	Neutered	12	Negative	3.9	0.2	95	35	6	1.5	1
grlsDGF143	Female	Rural	IntactFemale	Intact	12	Negative	3.8	0.3	92	33	6.3	2.1	1.1
grlsFMCUG5FF	Male	Suburban	NeuteredMale	Neutered	23	Negative	3.7	0.2	93	32	5.9	1.8	0.9
grlsKF3PSOSS	Female	Suburban	NeuteredFemale	Neutered	23	Negative	3.7	0.3	83	33	5.8	1.9	1.2
grlsIT43TD11	Male	Urban	IntactMale	Intact	7	Negative	3.6	0.1	98	30	5.8	1.2	0.8
grlsZK5TZBB	Female	Suburban	NeuteredFemale	Neutered	7	Negative	3.6	0.2	82	32	5.6	2	0.9
grlsQ1PRHFQQ	Male	Rural	IntactMale	Intact	10	Negative	3.9	0.2	92	34	6.3	1.9	0.9
grls16Y39PGG	Female	Suburban	IntactFemale	Intact	9	Negative	3.8	0.2	91	36	5.9	1.5	0.9
grlsRDQWWU44	Male	Urban	IntactMale	Intact	10	Negative	3.9	0.2	95	32	6	2	0.9
grls1CTSI5XX	Male	Suburban	NeuteredMale	Neutered	15	Negative	4.1	0.2	55	31	6.9	1	1
grlsW4XUWI11	Female	Suburban	NeuteredFemale	Neutered	27	Negative	3.7	0.2	94	35	6.1	1.7	1.3
grlsVSZG0F44	Male	Suburban	IntactMale	Intact	9	Negative	3.7	0.1	111	41	6	1.3	0.8
grls2RGZ4W44	Female	Urban	NeuteredFemale	Neutered	8	Negative	3.7	0.2	100	33	6	1.7	0.9
grlsI3G3N9	Female	Rural	IntactFemale	Intact	17	Negative	3.5	0.2	99	33	5.8	0.8	1.2
grlsGID2IWEE	Male	Rural	NeuteredMale	Neutered	24	Negative	3.4	0.2	82	31	5.6	1.1	1
grlsD9J05XPP	Female	Suburban	NeuteredFemale	Neutered	22	Negative	3.2	0.3	87	36	5.9	1.8	1.1
grlsR00YVY99	Male	Suburban	IntactMale	Intact	22	Negative	3.3	0.3	98	33	6.3	1.9	1.3
grlsA02KWM55	Female	Suburban	NeuteredFemale	Neutered	18	Negative	3.7	0.1	94	32	6	1.4	0.8
grls1QLT9MBB	Female	Rural	IntactFemale	Intact	9	Negative	3.5	0.2	86	32	5.6	1.4	1
grlsPG0COI33	Male	Rural	NeuteredMale	Neutered	22	Negative	3.8	0.3	88	30	6	2.1	1
grlsNYYNNTZZ	Female	Rural	IntactFemale	Intact	7	Negative	3.5	0.2	84	32	5.3	1	0.9
grls17BSWSYY	Male	Suburban	IntactMale	Intact	8	Negative	3.8	0.1	109	31	5.9	1.1	1
grlsXDSKOZYY	Male	Suburban	IntactMale	Intact	7	Positive	3.6	0.1	92	30	6	2.1	0.9
grls6EGRPCC	Male	Suburban	IntactMale	Intact	8	Negative	3.7	0.1	99	38	5.5	2.4	0.9
grls178QAA	Male	Suburban	IntactMale	Intact	8	Negative	3.5	0.2	93	30	5.9	1.6	0.9
grlsLN8NVXX	Male	Urban	IntactMale	Intact	21	Negative	3.6	0.1	92	34	5.9	1	1.3
grls9T8KRFQQ	Female	Rural	IntactFemale	Intact	13	Negative	3.7	0.1	97	31	5.8	1.3	0.8
grlsOJ10YCSS	Female	Rural	NeuteredFemale	Neutered	7	Positive	3.6	0.1	100	35	5.5	1.1	0.7
grlsXINS7GTT	Male	Rural	IntactMale	Intact	7	Negative	3.8	0.1	84	31	5.8	0.8	0.7
grlsO09CZUVV	Female	Rural	IntactFemale	Intact	16	Positive	3.8	0.3	89	35	6.2	2.5	0.8
grlsHRP6EYQQ	Male	Rural	IntactMale	Intact	10	Negative	3.5	0.2	99	34	5.8	1.3	1
grls0V9DN9FF	Female	Suburban	IntactFemale	Intact	17	Negative	3.8	0.2	91	32	6.1	2.1	1
grlsMM5BU433	Male	Suburban	NeuteredMale	Neutered	20	Negative	3.9	0.2	88	32	6.2	1.5	1
grls4ECTUYFF	Male	Rural	IntactMale	Intact	8	Positive	3.7	0.2	83	32	6	1.1	0.9
grlsMO697A11	Female	Rural	IntactFemale	Intact	22	Negative	3.6	0.3	95	34	5.6	2.8	1.1
grlsYG3VKR00	Female	Suburban	NeuteredFemale	Neutered	10	Negative	3.7	0.3	96	31	5.9	1.4	0.9
grlsTJS4UOXX	Male	Urban	NeuteredMale	Neutered	16	Negative	3.6	0.2	94	32	5.8	2.3	0.8
grlsQNTM8FYY	Female	Urban	NeuteredFemale	Neutered	6	Negative	3.5	0.2	104	35	5.3	1.8	1
grlsVNUD5NN	Female	Urban	IntactFemale	Intact	11	Negative	3.7	0.2	95	34	5.8	2.3	1
grlsZ0ZH7TLL	Male	Suburban	IntactMale	Intact	22	Negative	3.9	0.2	89	34	6.3	1.5	1
grlsZ9ZG3LTT	Female	Suburban	IntactFemale	Intact	24	Negative	3.7	0.1	88	33	5.9	1.8	1
grlsRGIDKF55	Female	Suburban	NeuteredFemale	Neutered	7	Positive	3.4	0.1	93	32	5.9	1.4	1
grls7TU66244	Male	Urban	IntactMale	Intact	9	Negative	3.8	0.2	97	31	6	1.5	1
grlsNPGJX8WW	Male	Rural	IntactMale	Intact	11	Negative	4.1	0.3	77	33	6.3	2.3	1
grlsROHG65XX	Male	Suburban	IntactMale	Intact	14	Negative	3.6	0.1	97	33	5.8	2.6	1.2
grls4HGXB5CC	Male	Suburban	NeuteredMale	Neutered	22	Negative	3.9	0.2	103	39	6	1.9	1
grlsYBCRTMQQ	Male	Suburban	IntactMale	Intact	7	Negative	3.8	0.1	89	34	6	2	0.8
grlsY17FYUKK	Male	Suburban	NeuteredMale	Neutered	6	Negative	3.5	0.1	96	30	5.5	1.9	0.8
grlsX2EOMOLL	Male	Suburban	IntactMale	Intact	11	Negative	3.5	0.3	100	33	6.6	3.1	1.2
grlsZ5R0LUCC	Male	Rural	IntactMale	Intact	22	Negative	3.9	0.1	86	36	6.3	1.9	1
grlsIRH5Z6OO	Male	Suburban	NeuteredMale	Neutered	23	Negative	4.1	0.2	104	38	6	1.8	0.9
grlsZHSCR9RR	Female	Suburban	IntactFemale	Intact	6	Negative	3.3	0.2	109	34	5.2	1.9	0.9
grls71IO1144	Female	Urban	IntactFemale	Intact	6	Negative	3.4	0.2	102	33	5.3	2.8	0.8
grlsVVRH4F77	Male	Suburban	NeuteredMale	Neutered	18	Positive	3.7	0.2	95	36	5.8	1.4	1
grlsKJ6GK277	Female	Rural	NeuteredFemale	Neutered	26	Positive	3.6	0.3	98	33	6.1	1.4	0.8
grlsTO409GSS	Male	Rural	NeuteredMale	Neutered	18	Negative	3.7	0.2	88	32	6.1	2.8	1
grlsJ7NC68VV	Female	Suburban	NeuteredFemale	Neutered	10	Negative	4.2	0.2	78	39	6.4	2.1	0.8
grlsRGKS99MM	Female	Urban	IntactFemale	Intact	10	Negative	3.9	0.2	103	34	5.8	1.5	1.2
grlsTNB931PP	Female	Suburban	NeuteredFemale	Neutered	10	Negative	3.7	0.1	97	31	6.1	1.8	1.1
grlsV8H8L0DD	Female	Rural	NeuteredFemale	Neutered	24	Negative	3.9	0.2	88	32	6.5	1.9	0.9
grlsH2L2L7BB	Female	Suburban	NeuteredFemale	Neutered	19	Negative	3.7	0.2	104	34	6	1.8	1
grls442TB755	Male	Suburban	IntactMale	Intact	27	Positive	3.1	0.1	113	31	5.1	0.9	1
grlsC41FH5JJ	Male	Urban	IntactMale	Intact	8	Negative	3.5	0.2	76	32	5.5	1.9	1
grls73WC42UU	Female	Urban	NeuteredFemale	Neutered	23	Negative	3.5	0.2	80	35	5.7	1.3	0.7
grls5FQQCVEE	Male	Suburban	IntactMale	Intact	6	Negative	3.7	0.1	103	29	6	1.5	0.9
grlsTO87VV	Male	Suburban	NeuteredMale	Neutered	24	Negative	3.8	0.2	100	33	6.7	2.1	0.9
grls0QDSCTT	Female	Rural	IntactFemale	Intact	24	Negative	3.7	0.2	97	37	6.1	2.4	1.3
grlsW9QLX0GG	Male	Suburban	NeuteredMale	Neutered	15	Positive	3.5	0.2	91	33	5.8	1.6	0.8
grlsALZ9WRII	Male	Suburban	IntactMale	Intact	14	Negative	4.1	0.3	86	35	6.9	1.5	1.1
grlsN38NYTQQ	Male	Suburban	IntactMale	Intact	22	Negative	3.6	0.2	110	33	6.6	1.5	1
grls4OOI0C66	Male	Suburban	NeuteredMale	Neutered	25	Negative	3.7	0.2	104	32	6.3	1.9	1.2
grlsXGGLTFZZ	Male	Urban	IntactMale	Intact	23	Negative	3.9	0.2	102	33	6.4	0.8	1
grls7I9S01RR	Female	Suburban	IntactFemale	Intact	23	Negative	3.5	0.2	88	34	6.2	1.3	0.8
grls8XI1BWCC	Male	Suburban	NeuteredMale	Neutered	13	Negative	3.6	0.2	102	36	6	1.5	1
grlsWNCB12KK	Male	Suburban	IntactMale	Intact	8	Negative	3.6	0.2	107	34	5.7	1.5	1
grlsI8I5YHQQ	Male	Suburban	IntactMale	Intact	16	Negative	3.9	0.2	87	33	6.4	1.7	1
grlsUT4KRQLL	Female	Suburban	NeuteredFemale	Neutered	24	Negative	3.9	0.2	87	37	6.1	1.8	0.9
grlsRLC7RDEE	Male	Suburban	IntactMale	Intact	9	Negative	3.9	0.2	70	37	6.2	1.8	0.9
grlsFW324JTT	Female	Rural	IntactFemale	Intact	20	Positive	3.7	0.2	90	33	6	1.6	0.8
grlsXMAH0MBB	Female	Suburban	IntactFemale	Intact	10	Negative	3.9	0.2	81	33	6.1	1.9	0.9
grlsKOORUGEE	Female	Rural	IntactFemale	Intact	10	Negative	3.6	0.2	104	33	5.7	1.5	1
grlsPG81W8AA	Male	Rural	NeuteredMale	Neutered	14	Negative	3.4	0.1	110	39	5.5	1.8	1.2
grlsBJTD3O55	Male	Suburban	NeuteredMale	Neutered	23	Negative	3.6	0.2	77	32	6.1	2	0.8
grlsFO5R9P88	Female	Suburban	IntactFemale	Intact	7	Negative	3.3	0.1	94	30	5.8	2.6	0.9
grls1FWHZ3JJ	Female	Suburban	IntactFemale	Intact	6	Negative	3.4	0.1	103	32	5.3	1.3	0.9
grlsWPC63PJJ	Female	Rural	NeuteredFemale	Neutered	23	Negative	2.7	0.1	63	34	4.7	1.8	0.7
grlsJG3L2CMM	Female	Suburban	NeuteredFemale	Neutered	22	Positive	3.6	0.2	105	34	5.9	1.2	1
grlsI61NK22	Male	Rural	NeuteredMale	Neutered	24	Negative	3.7	0.2	99	36	6	1.1	0.9
grls72YLOISS	Male	Suburban	IntactMale	Intact	6	Negative	3.6	0.1	107	35	5.5	1.5	0.6
grls0SITE9YY	Male	Suburban	NeuteredMale	Neutered	15	Negative	3.7	0.3	104	35	6	1.6	0.9
grlsPR3NYY	Male	Suburban	IntactMale	Intact	13	Negative	3.9	0.2	107	35	6.3	2.2	1
grlsBCQUJ311	Male	Rural	NeuteredMale	Neutered	17	Negative	3.8	0.2	105	33	6	2.6	1
grlsVV06EN88	Male	Rural	IntactMale	Intact	16	Positive	3.5	0.1	91	34	5.9	0.8	1.1
grlsA3GE0GG	Female	Suburban	NeuteredFemale	Neutered	25	Negative	3.9	0.2	91	32	6.5	2	1.1
grls3D2HW755	Female	Suburban	IntactFemale	Intact	8	Negative	3.5	0.1	93	32	5.5	1.9	1
grlsKN18HQ44	Female	Suburban	NeuteredFemale	Neutered	9	Negative	3.7	0.2	99	34	5.6	1.7	0.9
grlsZ11BDK33	Male	Suburban	IntactMale	Intact	6	Negative	3.3	0.2	102	32	5.5	1.5	0.9
grlsIJVZ1OHH	Female	Suburban	NeuteredFemale	Neutered	9	Negative	3.6	0.1	107	32	5.8	0.6	1
grlsAQQ3B7GG	Male	Suburban	IntactMale	Intact	12	Positive	3.6	0.2	94	34	5.8	1.7	1
grlsT6UHNIAA	Female	Suburban	NeuteredFemale	Neutered	24	Negative	4	0.2	102	31	7	1.2	1
grls39PTM4TT	Male	Suburban	NeuteredMale	Neutered	14	Negative	3.8	0.2	105	39	6.2	1.1	1
grls4WDUC3II	Female	Urban	NeuteredFemale	Neutered	9	Negative	3.4	0.2	90	33	5.6	2.9	1
grlsDTRSLSFF	Male	Suburban	NeuteredMale	Neutered	21	Negative	3.9	0.2	77	33	6.3	1.5	0.9
grlsKSEHF355	Male	Suburban	NeuteredMale	Neutered	9	Negative	3.8	0.2	110	34	5.9	1.7	0.8
grls7EDP799	Male	Rural	IntactMale	Intact	13	Negative	3.5	0.2	80	32	6.2	1.9	1
grlsXJUDPE99	Female	Suburban	NeuteredFemale	Neutered	9	Negative	3.6	0.2	103	32	5.8	2.3	1
grls4XT6VO22	Female	Suburban	IntactFemale	Intact	7	Negative	3.6	0.2	96	31	5.6	2.5	0.8
grlsISL52BII	Female	Rural	IntactFemale	Intact	6	Negative	3.6	0.2	102	36	5.4	1.4	0.8
grlsDP2SGJ	Male	Suburban	IntactMale	Intact	11	Positive	3.5	0.2	97	38	5.8	1.1	1
grls00NB23WW	Female	Rural	NeuteredFemale	Neutered	23	Negative	3.6	0.2	87	32	5.9	1.5	1
grls38SUGH66	Male	Suburban	IntactMale	Intact	10	Negative	3.8	0.1	106	34	6.2	2.4	0.9
grls8HJGF3NN	Male	Rural	NeuteredMale	Neutered	24	Negative	4.1	0.4	96	32	6.9	1.6	1.2
grls5XHD544	Female	Rural	NeuteredFemale	Neutered	25	Negative	3.6	0.2	104	33	6.2	1.8	1
grlsNJN1N711	Female	Rural	IntactFemale	Intact	25	Positive	3.6	0.2	97	32	5.9	2.1	1
grls1J6B2II	Female	Rural	NeuteredFemale	Neutered	16	Negative	3.7	0.3	106	34	5.8	0.9	0.9
grlsMH77FLGG	Male	Urban	NeuteredMale	Neutered	19	Negative	3.8	0.2	85	35	6.2	1.4	1.2
grlsTKN0KIDD	Female	Suburban	IntactFemale	Intact	9	Negative	3.7	0.3	98	35	5.5	1.3	1.3
grls18F2T1OO	Male	Suburban	NeuteredMale	Neutered	23	Negative	3.6	0.2	105	34	6.3	2.5	1.1
grlsLT1SZEDD	Female	Suburban	NeuteredFemale	Neutered	23	Negative	3.9	0.3	100	32	6.1	2.3	0.9
grls9NWXF322	Female	Suburban	NeuteredFemale	Neutered	22	Negative	3.6	0.2	88	33	6.1	2.6	1
grlsS88B2QWW	Male	Suburban	NeuteredMale	Neutered	18	Negative	3.9	0.2	93	32	6.3	1.6	0.9
grlsKQI3IJII	Female	Suburban	IntactFemale	Intact	23	Negative	3.9	0.2	108	33	6.3	1.8	1
grlsZ7OXSYCC	Male	Suburban	IntactMale	Intact	8	Negative	3.6	0.1	101	35	5.5	2.2	0.9
grlsJ03PL766	Male	Suburban	IntactMale	Intact	6	Negative	3.6	0.2	102	31	5.4	1.7	0.9
grlsBHCN3VPP	Male	Suburban	IntactMale	Intact	12	Negative	3.8	0.2	96	34	6.3	1.4	0.8
grlsH8B3X944	Male	Suburban	IntactMale	Intact	23	Negative	3.7	0.2	105	33	6.4	1.5	1.2
grls4SP304TT	Female	Suburban	IntactFemale	Intact	10	Negative	3.7	0.1	86	33	5.5	1.2	1
grls3LH13433	Male	Suburban	IntactMale	Intact	7	Negative	3.1	0.1	100	33	5.3	2	0.8
grls3RTA1QFF	Male	Suburban	IntactMale	Intact	6	Negative	3.3	0.2	89	35	5.1	1.9	0.9
grlsTS0IN499	Female	Rural	NeuteredFemale	Neutered	15	Negative	3.9	0.2	95	32	5.7	1.3	0.9
grlsT0IMF822	Female	Suburban	NeuteredFemale	Neutered	7	Negative	3.8	0.2	98	33	5.8	1.7	1.2
grls2JIWZ3TT	Male	Suburban	IntactMale	Intact	8	Negative	3.7	0.1	92	32	6.3	1.8	0.9
grlsGH5T4A55	Female	Suburban	IntactFemale	Intact	7	Positive	3.9	0.2	107	35	6	1.7	0.8
grlsEZ8CTFQQ	Male	Rural	IntactMale	Intact	18	Negative	3.5	0.1	91	32	5.9	1.3	0.8
grlsRN9QEMRR	Female	Suburban	NeuteredFemale	Neutered	22	Negative	3.9	0.2	82	33	6.1	1.4	1.1
grlsRU253SZZ	Female	Rural	NeuteredFemale	Neutered	7	Negative	3.6	0.2	86	30	5.6	1.8	0.9
grlsJFENDW44	Female	Rural	NeuteredFemale	Neutered	14	Negative	3.6	0.2	98	32	5.8	0.9	1
grls1F7MX4EE	Male	Suburban	NeuteredMale	Neutered	14	Negative	3.3	0.1	91	33	5.5	2.5	0.9
grlsS638JPWW	Female	Urban	NeuteredFemale	Neutered	26	Negative	3.7	0.2	98	36	5.8	1.7	1
grlsHR6YHDHH	Male	Rural	NeuteredMale	Neutered	15	Positive	3.5	0.3	93	33	6	2.7	1
grlsEWO92YII	Female	Suburban	NeuteredFemale	Neutered	24	Negative	3.8	0.2	106	35	6.3	1.9	1.3
grlsCYRLPGCC	Female	Suburban	IntactFemale	Intact	11	Negative	3.5	0.2	104	37	5.6	2.8	0.8
grlsLZHJ6B33	Male	Suburban	IntactMale	Intact	15	Negative	3.7	0.2	99	32	5.6	1.6	1.1
grlsJ2G2QC33	Male	Suburban	IntactMale	Intact	7	Negative	3.6	0.1	95	31	5.6	2.5	0.9
grls5685Q77	Male	Suburban	NeuteredMale	Neutered	12	Negative	3.9	0.1	104	34	6.2	1.8	0.9
grlsUQOF1KQQ	Male	Rural	IntactMale	Intact	7	Positive	3.5	0.1	105	32	5.7	1.7	0.9
grls6340WFZZ	Female	Suburban	NeuteredFemale	Neutered	23	Negative	3.6	0.2	109	36	5.8	1.9	1.3
grlsFB6GTIRR	Male	Suburban	IntactMale	Intact	6	Negative	3.8	0.2	107	35	5.7	2.4	0.8
grlsMGE5UI55	Female	Suburban	NeuteredFemale	Neutered	23	Negative	3.5	0.2	90	35	5.9	1.1	0.9
grlsPN3XJF88	Male	Urban	NeuteredMale	Neutered	14	Negative	3.6	0.2	94	30	5.4	1.1	1.2
grls7SGHM4RR	Male	Suburban	NeuteredMale	Neutered	28	Negative	3.8	0.2	94	33	6.2	2	1.2
grlsUWNZ8Q66	Male	Suburban	NeuteredMale	Neutered	24	Negative	3.3	0.1	76	30	5.8	1.4	1.1
grlsIIDCBQ00	Male	Rural	NeuteredMale	Neutered	6	Negative	3.4	0.1	108	31	5.1	1.8	0.7
grlsBKKNA44	Male	Rural	NeuteredMale	Neutered	6	Negative	3.2	0.1	110	31	5.1	2.3	0.7
grls7W3BTUSS	Female	Suburban	NeuteredFemale	Neutered	13	Negative	4	0.2	100	35	6.5	0.8	0.8
grlsD62ORCYY	Female	Suburban	NeuteredFemale	Neutered	15	Negative	3.5	0.2	56	32	5.7	1.6	0.8
grlsQFKW3CTT	Male	Suburban	NeuteredMale	Neutered	7	Negative	3.4	0.1	91	30	5.5	1	0.9
grlsBLN9PL88	Male	Rural	IntactMale	Intact	10	Negative	3.8	0.2	106	33	5.8	1.1	0.8
grlsQQNDWNXX	Male	Suburban	NeuteredMale	Neutered	13	Negative	3.9	0.1	103	33	6.4	0.8	0.8
grlsWXSJR1NN	Male	Suburban	NeuteredMale	Neutered	14	Negative	3.4	0.2	90	32	5.8	1.2	1
grlsD5I0WNVV	Female	Rural	IntactFemale	Intact	26	Negative	4	0.3	94	30	6.2	1.7	1.3
grlsY4GP2Y99	Male	Urban	NeuteredMale	Neutered	26	Negative	3.6	0.1	92	27	5.8	1.6	1
grlsN4PGDWWW	Female	Suburban	IntactFemale	Intact	9	Negative	3.3	0.2	89	32	5.2	2.2	1
grls4ZRDNK66	Male	Suburban	IntactMale	Intact	8	Positive	3.8	0.2	88	33	6.4	1.8	0.8
grlsDM8Z0THH	Female	Suburban	NeuteredFemale	Neutered	15	Negative	3.7	0.2	92	35	5.7	1.7	1
grls6GQLWCVV	Female	Urban	NeuteredFemale	Neutered	23	Negative	3.6	0.2	84	35	5.5	2.1	1
grls9EC9UJ88	Male	Rural	NeuteredMale	Neutered	22	Negative	3.8	0.2	92	33	6.7	1.5	0.7
grlsL3ZMQ9HH	Female	Suburban	NeuteredFemale	Neutered	18	Negative	3.4	0.1	106	36	5.4	2.2	0.8
grlsEA806TCC	Female	Suburban	NeuteredFemale	Neutered	7	Negative	3.8	0.2	89	34	5.9	2.2	0.7
grlsT5LCA7BB	Male	Suburban	NeuteredMale	Neutered	7	Negative	3.6	0.2	104	34	5.7	1.9	0.9
grlsUBRO4QZZ	Female	Rural	NeuteredFemale	Neutered	6	Negative	3.4	0.2	92	29	5.6	2	0.9
grlsGPYURPII	Female	Suburban	NeuteredFemale	Neutered	10	Negative	3.7	0.2	100	34	5.9	1.4	1
grlsZIYIUUEE	Male	Suburban	IntactMale	Intact	24	Negative	3.8	0.2	91	38	5.9	1.5	0.9
grls690HOFVV	Male	Rural	NeuteredMale	Neutered	8	Negative	3.3	0.1	93	30	5.7	1.6	0.9
grlsK1SQLTTT	Male	Rural	NeuteredMale	Neutered	12	Negative	3.4	0.2	90	30	5.6	1.6	1
grls734CP6GG	Female	Suburban	NeuteredFemale	Neutered	25	Negative	3.8	0.3	85	33	6.1	1.2	0.9
grlsFR455OOO	Female	Suburban	IntactFemale	Intact	7	Negative	3.8	0.3	81	34	5.8	2.1	1
grlsRTKBF366	Male	Urban	NeuteredMale	Neutered	13	Negative	3.5	0.2	95	34	5.8	1.2	1.2
grlsRUIBT955	Female	Rural	NeuteredFemale	Neutered	17	Negative	3.7	0.2	95	34	6.1	2.7	1.1
grlsN8M0UZOO	Female	Suburban	IntactFemale	Intact	19	Negative	3.8	0.2	90	34	6	2	1.1
grlsJE0A7BJJ	Female	Rural	NeuteredFemale	Neutered	7	Negative	3.6	0.2	103	32	5.7	1.7	1.1
grls44G5RDKK	Male	Suburban	IntactMale	Intact	6	Negative	3.6	0.1	94	28	5.7	1.7	0.8
grls32DCESEE	Female	Suburban	IntactFemale	Intact	7	Negative	3.6	0.1	90	34	6.2	2.4	0.8
grls9OVZN8LL	Male	Suburban	NeuteredMale	Neutered	23	Negative	3.7	0.2	99	33	6.3	1.1	1
grlsXA0BK733	Female	Suburban	IntactFemale	Intact	6	Negative	3.6	0.2	91	34	6	1.1	0.8
grls0NOGYCWW	Male	Suburban	IntactMale	Intact	6	Negative	3.5	0.1	98	33	6.5	1.7	0.8
grlsYZBOJSS	Female	Suburban	IntactFemale	Intact	6	Negative	3.6	0.2	109	31	5.7	2	0.9
grlsB6HBDWW	Male	Suburban	IntactMale	Intact	15	Negative	3.5	0.1	94	32	5.8	1.9	1.1
grlsMM8PZ7PP	Male	Suburban	IntactMale	Intact	25	Negative	3.6	0.1	94	33	6.2	1.3	1.1
grlsVF6VG4JJ	Female	Rural	IntactFemale	Intact	25	Negative	3.6	0.2	114	35	6.9	2.2	0.8
grlsDUFB6REE	Female	Suburban	IntactFemale	Intact	7	Negative	3.6	0.2	108	32	5.5	1.5	1
grlsUUGORFZZ	Male	Urban	IntactMale	Intact	18	Negative	4	0.2	95	35	7.3	2.2	0.9
grlsM14NP0PP	Female	Suburban	NeuteredFemale	Neutered	24	Negative	4.3	0.2	92	31	6.4	0.6	0.9
grls0449M0EE	Male	Suburban	IntactMale	Intact	7	Negative	3.6	0.1	94	32	5.8	1.4	0.7
grlsO131099	Male	Suburban	IntactMale	Intact	8	Negative	3.4	0.1	98	35	5.5	1.4	0.9
grlsBDJDLSYY	Male	Rural	NeuteredMale	Neutered	9	Positive	3.6	0.2	103	32	6	1.9	1
grlsXPMOLOFF	Female	Urban	NeuteredFemale	Neutered	23	Negative	3.5	0.2	83	32	6	1.3	1
grls8FWJRAZZ	Male	Rural	IntactMale	Intact	25	Negative	3.6	0.1	109	27	7.2	0.9	0.8
grlsZQZ5W8YY	Female	Suburban	NeuteredFemale	Neutered	7	Negative	3.7	0.3	89	32	5.9	1.8	1
grls109PNIYY	Male	Rural	NeuteredMale	Neutered	7	Positive	3.4	0.1	112	37	5.5	2.4	0.9
grlsZY5KYKXX	Female	Urban	NeuteredFemale	Neutered	17	Negative	3.6	0.2	79	34	6	1.3	0.9
grls3HCLZLYY	Male	Suburban	IntactMale	Intact	8	Negative	3.5	0.1	99	34	5.5	1.8	0.8
grlsBBNS48MM	Female	Suburban	IntactFemale	Intact	12	Negative	3.7	0.2	92	33	5.9	2.6	0.8
grls6UQ50SRR	Male	Rural	IntactMale	Intact	17	Negative	3.7	0.2	85	31	6.5	1.2	0.9
grlsS2RFRHMM	Female	Suburban	IntactFemale	Intact	12	Negative	3.8	0.3	98	35	6.3	2.2	1
grls4RZO5BZZ	Female	Suburban	IntactFemale	Intact	11	Negative	3.4	0.2	98	34	5.8	2.9	0.7
grls7VIICKSS	Female	Suburban	IntactFemale	Intact	13	Negative	3.6	0.2	99	31	5.9	1.2	1
grls0OGJIE22	Female	Rural	NeuteredFemale	Neutered	23	Negative	3.6	0.2	98	34	6	0.8	0.6
grlsS1TBQJTT	Male	Suburban	IntactMale	Intact	7	Negative	3.6	0.1	80	30	5.6	1.8	0.9
grls2IKW1P88	Female	Suburban	NeuteredFemale	Neutered	15	Negative	3.6	0.3	86	34	5.9	1.9	1.1
grlsJIJ61F44	Male	Suburban	IntactMale	Intact	21	Negative	3.6	0.1	78	30	6.3	1.2	1
grlsLKJCPSS	Female	Suburban	NeuteredFemale	Neutered	23	Negative	4	0.2	94	33	6.3	1.3	1
grlsF7XPY7CC	Female	Suburban	IntactFemale	Intact	15	Negative	3.4	0.1	127	34	5.4	0.9	0.9
grls39GQY988	Male	Suburban	IntactMale	Intact	13	Negative	3.5	0.2	101	37	5.5	1.9	0.9
grlsZ1000A99	Male	Suburban	NeuteredMale	Neutered	24	Negative	3.7	0.2	87	32	6.5	1.3	1
grlsPY4G7NBB	Female	Urban	NeuteredFemale	Neutered	9	Negative	3.4	0.2	89	34	6	1.9	1.8
grlsV3T34T66	Female	Rural	NeuteredFemale	Neutered	14	Negative	3.9	0.3	86	35	6.2	2	1.3
[truncated: 1,016 more rows]
